# Supplementary material for: Genome-Wide Transcriptional Profiles of the Berry Skin of Two Red Grape Cultivars (Vitis vinifera) in Which Anthocyanin Synthesis Is Sunlight-Dependent or -Independent
Source: PLoS One. 2014 Aug 26;9(8):e105959. doi: 10.1371/journal.pone.0105959 (PMC4144973; doi:10.1371/journal.pone.0105959)
Supplement: Table S2 — List of differentially expressed genes with Log2Ratio > = 2 in grape berry skin. (XLS) [file pone.0105959.s004.xls]

## Sheet: DEG list
Table S2. List of differentially expressed genes with Log2Ratio>=2 at P < 0.0001 in berry skin treated with sunlight exclusion compared to that with sunlight exposure for‘Jingxiu’and ‘Jingyan’
ID	gi	Accession	BINCODE	NAME	Annotation	Evalue	Change fold
							‘Jingxiu'	‘Jingyan’
GSVIVT01007988001	297733963	XP_002514741.1	1.1.1.1	PS.lightreaction.photosystem II.LHC-II	Chlorophyll A/B binding protein, putative [Ricinus communis]	7e-130	0	-8.592
GSVIVT01030053001	296085004	XP_002531690.1	1.1.1.1	PS.lightreaction.photosystem II.LHC-II	Chlorophyll A/B binding protein, putative [Ricinus communis]	3e-86	-1.267	-3.197
GSVIVT01014439001	302143082	ACA47401.1	1.1.1.1	PS.lightreaction.photosystem II.LHC-II	Chlorophyll A/B binding protein,chloroplast [Medicago sativa subsp. falcata]	5e-128	-1.707	-5.773
GSVIVT01020858001	302143545	BAA25392.1	1.1.1.1	PS.lightreaction.photosystem II.LHC-II	Chlorophyll A/B-binding protein, light harvesting [Nicotiana sylvestris]	1e-64	0	-8.5
GSVIVT01016295001	296086034	XP_002315298.1	1.1.1.1	PS.lightreaction.photosystem II.LHC-II	Light-harvesting complex I protein Lhca1 [Populus trichocarpa]	3e-107	-2.162	-4.227
GSVIVT01009498001	225458605	XP_002327136.1	1.1.1.1	PS.lightreaction.photosystem II.LHC-II	Light-harvesting complex I protein Lhca5 [Populus trichocarpa]	5e-113	2.812	-8.006
GSVIVT01013450001	225457685	XP_002307004.1	1.1.1.1	PS.lightreaction.photosystem II.LHC-II	Light-harvesting complex II protein Lhcb7 [Populus trichocarpa]	1e-145	7.044	0
GSVIVT01034578001	296081213	ABY47652.1	1.1.1.2	PS.lightreaction.photosystem II.PSII polypeptide subunits	One helix protein [Ipomoea nil]	1e-38	-1.652	-2.173
GSVIVT01013427001	225457650	NP_565131.1	1.1.1.2	PS.lightreaction.photosystem II.PSII polypeptide subunits	Oxygen-evolving complex-related [Arabidopsis thaliana]	2e-75	0	-2.638
GSVIVT01009624001	302142419	BAA96365.3	1.1.1.2	PS.lightreaction.photosystem II.PSII polypeptide subunits	Oxygen-evolving enhancer protein 1 precursor [Bruguiera gymnorhiza]	1e-123	-2.118	-2.84
GSVIVT01002809001	296083535	XP_002518571.1	1.1.1.2	PS.lightreaction.photosystem II.PSII polypeptide subunits	Oxygen-evolving enhancer protein 3, chloroplast precursor, putative [Ricinus communis]	2e-86	1.693	-3.18
GSVIVT01008866001	225459564	XP_002513761.1	1.1.1.2	PS.lightreaction.photosystem II.PSII polypeptide subunits	Photosystem II 22 kDa protein, chloroplast precursor, putative [Ricinus communis]	2e-107	-1.881	-5.869
GSVIVT01036277001	225453018	XP_002531284.1	1.1.1.2	PS.lightreaction.photosystem II.PSII polypeptide subunits	Photosystem II reaction center W protein, chloroplast precursor, putative [Ricinus communis]	6e-29	2.1	0
GSVIVT01000743001	225437235	Q41387.1	1.1.1.2	PS.lightreaction.photosystem II.PSII polypeptide subunits	Photosystem II reaction center W protein, chloroplastic [Spinacia oleracea]	2e-36	2.577	-2.624
GSVIVT01036077001	225464874	AEC10974.1	1.1.2.2	PS.lightreaction.photosystem I.PSI polypeptide subunits	Membrane protein 16 kDa [Camellia sinensis]	1e-53	0	-2.851
GSVIVT01017944001	297737029	BAF80479.1	1.1.2.2	PS.lightreaction.photosystem I.PSI polypeptide subunits	Photosystem I reaction center subunit II [Citrus sinensis]	7e-44	3.401	-2.945
GSVIVT01026478001	296088540	XP_002866588.1	1.1.2.2	PS.lightreaction.photosystem I.PSI polypeptide subunits	Photosystem I reaction center subunit PSI-N [Arabidopsis lyrata subsp. lyrata]	2e-53	2.129	0
GSVIVT01021584001	225443988	AAP03873.1	1.1.2.2	PS.lightreaction.photosystem I.PSI polypeptide subunits	Photosystem I reaction center subunit X psaK [Nicotiana tabacum]	2e-60	0	-2.785
GSVIVT01019114001	225430989	AAO85557.1	1.1.2.2	PS.lightreaction.photosystem I.PSI polypeptide subunits	Photosystem I subunit XI [Nicotiana attenuata]	1e-77	0	-3.165
GSVIVT01014457001	225461287	CAM57107.1	1.1.3.1	PS.lightreaction.cytochrome b6/f.iron sulfur subunit	Rieske iron-sulphur protein precursor [Glycine max]	8e-101	2.788	0
GSVIVT01000453001	225447691	CAM57107.1	1.1.3.1	PS.lightreaction.cytochrome b6/f.iron sulfur subunit	Rieske iron-sulphur protein precursor [Glycine max]	7e-95	7.15	0
GSVIVT01035836001	225430251	XP_002515532.1	1.1.4	PS.lightreaction.ATP synthase	ATPase n2b, putative [Ricinus communis]	0	-2.15	0
GSVIVT01002448001	296088932	YP_002608395.1	1.1.4	PS.lightreaction.ATP synthase	ATPase subunit 1 [Vitis vinifera]	2e-131	-4.892	0
GSVIVT01018345001	297734664	NP_171720.2	1.1.5.2	PS.lightreaction.other electron carrier (ox/red).ferredoxin	Ferredoxin-related [Arabidopsis thaliana]	7e-65	7.629	0
GSVIVT01008733001	225459768	XP_002510603.1	1.1.5.1	PS.lightreaction.other electron carrier (ox/red).plastocyanin	Plastocyanin A, chloroplast precursor, putative [Ricinus communis]	4e-67	-1.317	-2.22
GSVIVT01011707001	225424301	NP_177233.1	1.1.6	PS.lightreaction.NADH DH	Chlororespiratory reduction 23 (CRR23) [Arabidopsis thaliana]	6e-51	0	-2.904
GSVIVT01007272001	296090657	XP_002518411.1	1.1.40	PS.lightreaction.cyclic electron flow-chlororespiration	Alternative oxidase 4, chloroplast precursor, putative [Ricinus communis]	5e-52	0	2.343
GSVIVT01015926001	298204659	YP_762266.1	1.1.40	PS.lightreaction.cyclic electron flow-chlororespiration	NADH-plastoquinone oxidoreductase subunit 3 [Morus indica]	0.11	0	2.699
GSVIVT01012613001	302144052	ADD31322.1	1.1.40	PS.lightreaction.cyclic electron flow-chlororespiration	NADH-plastoquinone oxidoreductase subunit 7 protein [Liquidambar styraciflua]	5e-133	2.077	0
GSVIVT01006689001	297745709	ABB70513.1	1.1.40	PS.lightreaction.cyclic electron flow-chlororespiration	Plastid terminal oxidase [Coffea canephora]	9e-110	8.451	0
GSVIVT01016714001	225442054	XP_002529194.1	1.2.2	PS.photorespiration.glycolate oxydase	(S)-2-hydroxy-acid oxidase, putative [Ricinus communis]	8e-176	6.943	0
GSVIVT01016712001	225442052	XP_002529194.1	1.2.2	PS.photorespiration.glycolate oxydase	(S)-2-hydroxy-acid oxidase, putative [Ricinus communis]	9e-175	10.469	0
GSVIVT01012063001	225423730	ABC75361.1	1.2.4.4	PS.photorespiration.glycine cleavage.H protein	2-Oxo acid dehydrogenase, lipoyl-binding site [Medicago truncatula]	8e-71	3.746	0
GSVIVT01013175001	225427234	XP_002519845.1	1.2.4.4	PS.photorespiration.glycine cleavage.H protein	Glycine cleavage system h protein, putative [Ricinus communis]	1e-79	1.588	-5.512
GSVIVT01015819001	225464818	XP_002321819.1	1.2.4.4	PS.photorespiration.glycine cleavage.H protein	Precursor of carboxylase h-protein 2, glycine decarboxylase complex [Populus trichocarpa	1e-66	3.621	0
GSVIVT01009226001	302142103	ABO61378.1	1.2.5	PS.photorespiration.serine hydroxymethyltransferase	Mitochondrial serine hydroxymethyltransferase [Populus tremuloides]	0	2.438	0
GSVIVT01017069001	297743258	CAD47810.2	1.2.6	PS.photorespiration.hydroxypyruvate reductase	Hydroxyphenylpyruvate reductase (HPPR) [Solenostemon scutellarioides]	1e-112	3.261	0
GSVIVT01004722001	297744389	XP_002304283.1	1.2	PS.photorespiration	Formyltetrahydrofolate deformylase [Populus trichocarpa]	1e-154	0	-2.14
GSVIVT01036775001	297736145	ACJ11718.1	1.3.3	PS.calvin cycle.phosphoglycerate kinase	Phosphoglycerate kinase [Gossypium hirsutum]	0	2.772	0
GSVIVT01035891001	225430350	P93338.1	1.3.4	PS.calvin cycle.GAP	NADP-dependent glyceraldehyde-3-phosphate dehydrogenase [Nicotiana plumbaginifolia]	0	2.39	0
GSVIVT01024952001	225434935	ABA86966.1	1.3.5	PS.calvin cycle.TPI	Triosephosphate isomerase [Glycine max]	2e-123	2.969	0
GSVIVT01018820001	297735045	ADD52195.1	1.3.6	PS.calvin cycle.aldolase	Plastidic aldolase [Catharanthus roseus]	1e-179	3.95	0
GSVIVT01024174001	297744727	ABY58016.1	1.3.6	PS.calvin cycle.aldolase	Plastidic aldolase [Solanum tuberosum]	2e-148	3.262	-4.239
GSVIVT01034037001	297740271	XP_002527886.1	1.3.7	PS.calvin cycle.FBPase	Fructose-1,6-bisphosphatase, putative [Ricinus communis]	0	0	-2.648
GSVIVT01016373001	225466690	ACR46521.1	1.3.9	PS.calvin cycle.seduheptulose bisphosphatase	Chloroplast sedoheptulose-1,7-bisphosphatase [Solanum lycopersicum]	0	4.091	-8.19
GSVIVT01007976001	297733953	AAM19354.1	1.3.11	PS.calvin cycle.RPE	Ribulose-5-phosphate-3-epimerase [Pisum sativum]	2e-132	7.562	0
GSVIVT01026316001	225430602	XP_003079806.1	1.3.11	PS.calvin cycle.RPE	Ribulose-phosphate 3-epimerase (IC) [Ostreococcus tauri]	3e-22	0	2.17
GSVIVT01024910001	225434859	ADD60242.1	1.3.13	PS.calvin cycle.rubisco interacting	Alpha-form rubisco activase [Glycine max]	0	3.031	-1.573
GSVIVT01034123001	297740331	XP_002532996.1	1.3.13	PS.calvin cycle.rubisco interacting	Ribulose bisphosphate carboxylase/oxygenase activase 1, chloroplast precursor, putative [Ricinus communis]	0	2.123	0
GSVIVT01008288001	297734205	ABC86738.1	1.3.13	PS.calvin cycle.rubisco interacting	Ribulose-1,5-bisphophate carboxylase/oxygenase small subunit [Vitis pseudoreticulata]	4e-88	3.873	-2.254
GSVIVT01003217001	225462926	AAC29137.1	1.3.13	PS.calvin cycle.rubisco interacting	Ribulose-1,5-bisphosphate carboxylase/oxygenase small subunit N-methyltransferase I [Spinacia oleracea]	0	3.1	0
GSVIVT01005827001	296085688	NP_194568.1	2.1.2.5	major CHO metabolism.synthesis.starch.transporter	AAC3 (ADP/ATP CARRIER 3); ATP:ADP antiporter/binding [Arabidopsis thaliana]	5e-35	7.7	0
GSVIVT01019680001	297742459	ACM78591.1	2.1.2.2	major CHO metabolism.synthesis.starch.starch synthase	Granule-bound starch synthase [Nelumbo nucifera]	0	3.051	0
GSVIVT01008673001	302141663	ABN05321.1	2.1.2.3	major CHO metabolism.synthesis.starch.starch branching	Starch branching enzyme I [Populus trichocarpa]	NA	0	3.034
GSVIVT01011429001	296082929	ABV25894.1	2.1.2.2	major CHO metabolism.synthesis.starch.starch synthase	Starch synthase isoform II [Manihot esculenta]	0	7.484	0
GSVIVT01016869001	297743094	AAT09980.1	2.2.1.3.2	major CHO metabolism.degradation.sucrose.invertases.cell wall	Cell wall apoplastic invertase [Vitis vinifera]	0	3.368	0
GSVIVT01020747001	302143455	AAS20972.1	2.2.1.3.2	major CHO metabolism.degradation.sucrose.invertases.cell wall	Cell wall hydrolase [Hyacinthus orientalis]	9e-14	3.423	0
GSVIVT01014708001	296089940	AAB33256.1	2.2.1.99	major CHO metabolism.degradation.sucrose.misc	Clostridium pasteurianum ferredoxin homolog [Solanum tuberosum]	6e-77	2.917	0
GSVIVT01010790001	297743806	ACJ11715.1	2.2.1.1	major CHO metabolism.degradation.sucrose.fructokinase	Fructokinase [Gossypium hirsutum]	5e-100	3.1	0
GSVIVT01034028001	297740264	ADI87417.1	2.2.1.1	major CHO metabolism.degradation.sucrose.fructokinase	Fructokinase-like protein 1 [Gossypium hirsutum]	0	-1.834	-3.158
GSVIVT01015297001	297738751	AAG28503.1	2.2.1.4	major CHO metabolism.degradation.sucrose.hexokinase	Hexokinase [Citrus sinensis]	0	0	2.051
GSVIVT01034488001	296081148	ABA08442.1	2.2.1.3.1	major CHO metabolism.degradation.sucrose.invertases.neutral	Neutral/alkaline invertase [Manihot esculenta]	0	2.734	0
GSVIVT01028043001	225437428	BAA88904.1	2.2.1.5	major CHO metabolism.degradation.sucrose.Susy	Sucrose synthase [Citrus unshiu]	0	2.027	0
GSVIVT01015018001	225444613	ADY68846.1	2.2.1.5	major CHO metabolism.degradation.sucrose.Susy	Sucrose synthase [Gossypium herbaceum var. africanum]	0	3.763	0
GSVIVT01018625001	296084197	AAB47171.1	2.2.1.3.3	major CHO metabolism.degradation.sucrose.invertases.vacuolar	Vacuolar invertase 1, GIN1 [Vitis vinifera]	0	5.878	0
GSVIVT01001272001	297741154	AAB47172.1	2.2.1.3.3	major CHO metabolism.degradation.sucrose.invertases.vacuolar	Vacuolar invertase 2, GIN2 [Vitis vinifera]	0	3.513	0
GSVIVT01021903001	298204935	YP_001942435.1	2.2.2.1.2	major CHO metabolism.degradation.starch.starch cleavage.beta amylase	Alpha amylase catalytic region [Chlorobium limicola DSM 245]	2	7.883	0
GSVIVT01017808001	297736915	XP_002516865.1	2.2.2.1.2	major CHO metabolism.degradation.starch.starch cleavage.beta amylase	Beta-amylase, putative [Ricinus communis]	2e-179	2.139	0
GSVIVT01033976001	297740222	NP_974720.1	2.2.2.4	major CHO metabolism.degradation.starch.D enzyme	Glycoside hydrolase starch-binding domain-containing protein [Arabidopsis thaliana]	1e-52	7.484	0
GSVIVT01020935001	298205173	XP_002529411.1	2.2.2.1	major CHO metabolism.degradation.starch.starch cleavage	Neutral alpha-glucosidase ab precursor, putative [Ricinus communis]	0	7.883	0
GSVIVT01031278001	296089810	ACA04032.1	3.1.1.2	minor CHO metabolism.raffinose family.galactinol synthases.putative	Galactinol synthase 3 [Populus trichocarpa]	6e-112	1.955	2.169
GSVIVT01015589001	297738998	NP_197525.1	3.1.2.2	minor CHO metabolism.raffinose family.raffinose synthases.putative	Dark Inducible 10 (DIN10); hydrolyzing O-glycosyl compounds [Arabidopsis thaliana]	0	2.513	0
GSVIVT01032425001	225452378	ABD72603.1	3.1.2.1	minor CHO metabolism.raffinose family.raffinose synthases.known	Raffinose synthase [Cucumis sativus]	0	2.889	-2.134
GSVIVT01028143001	297743998	ABQ53598.1	3.1.2.1	minor CHO metabolism.raffinose family.raffinose synthases.known	Stachyose synthase [Cucumis sativus]	0	8.285	-2.357
GSVIVT01009755001	302142534	NP_173629.2	3.4.2	minor CHO metabolism.myo-inositol.InsP-Kinases	Inositol pentakisphosphate 2-kinase/ATP binding [Arabidopsis thaliana]	3e-143	2.926	0
GSVIVT01016930001	147800915	ACS45396.1	3.4.3	minor CHO metabolism.myo-inositol.InsP Synthases	Myo-inositol oxygenase [Solanum lycopersicum]	7e-42	7.044	8.655
GSVIVT01029114001	297735328	XP_002864523.1	3.5.1	minor CHO metabolism.others.Xylose isomerase	Xylose isomerase family protein [Arabidopsis lyrata subsp. lyrata]	0	2.484	0
GSVIVT01010552001	225470704	XP_002510813.1	3.5	minor CHO metabolism.others	3-Hexulose-6-phosphate isomerase, putative [Ricinus communis]	5e-70	0	-2.031
GSVIVT01008450001	297734338	NP_566594.2	3.5	minor CHO metabolism.others	Aldose 1-epimerase family protein [Arabidopsis thaliana]	8e-152	4.145	0
GSVIVT01032393001	225452318	NP_568301.1	3.5	minor CHO metabolism.others	Aldose 1-epimerase family protein [Arabidopsis thaliana]	8e-145	4.937	0
GSVIVT01020566001	302143307	XP_002274553.2	3.5	minor CHO metabolism.others	Bifunctional methylthioribulose-1-phosphate dehydratase/enolase-phosphatase E1 2-like [Vitis vinifera]	0	0	-2.832
GSVIVT01017902001	225432552	NP_568369.1	3.5	minor CHO metabolism.others	Carbohydrate kinase family [Arabidopsis thaliana]	6e-144	2.577	0
GSVIVT01011579001	225424508	ABI26713.1	3.5	minor CHO metabolism.others	Galacturonic acid reductase [Vitis vinifera]	0	0	8.954
GSVIVT01024164001	225427786	NP_179721.1	3.5	minor CHO metabolism.others	Mannose 6-phosphate reductase (NADPH-dependent), putative [Arabidopsis thaliana]	5e-159	3.944	0
GSVIVT01024341001	225454708	XP_002867493.1	3.5	minor CHO metabolism.others	PFKB-type carbohydrate kinase family protein [Arabidopsis lyrata subsp. lyrata]	0	2.484	0
GSVIVT01030869001	296087176	AAY85186.1	3.5	minor CHO metabolism.others	Pyridoxal kinase [Solanum tuberosum]	6e-150	3.639	0
GSVIVT01009259001	225458968	XP_002510011.1	3.7	minor CHO metabolism.sugar kinases	Xylulose kinase, putative [Ricinus communis]	0	8.195	0
GSVIVT01034964001	225432012	ACJ04703.1	3.8.1	minor CHO metabolism.galactose.galactokinases	Galactokinase [Cucumis melo]	0	2.024	0
GSVIVT01012084001	297737969	ABN06032.1	3.8.1	minor CHO metabolism.galactose.galactokinases	Galactose-binding like [Medicago truncatula]	2e-67	7.331	0
GSVIVT01019685001	225426532	XP_002893747.1	3.8.1	minor CHO metabolism.galactose.galactokinases	Galactosyltransferase family protein [Arabidopsis lyrata subsp. lyrata]	0	3.025	-7.129
GSVIVT01019973001	225425664	XP_002890640.1	3.8.1	minor CHO metabolism.galactose.galactokinases	Galactosyltransferase family protein [Arabidopsis lyrata subsp. lyrata]	0	2.898	0
GSVIVT01032699001	225448651	NP_191190.2	3.8.2	minor CHO metabolism.galactose.alpha-galactosidases	Alpha-galactosidase/alpha-D-galactoside galactohydrolase, putative [Arabidopsis thaliana]	0	2.03	1.783
GSVIVT01010328001	297738348	ABV02033.1	4.1.8	glycolysis.cytosolic branch.glyceraldehyde 3-phosphate dehydrogenase (GAP-DH)	Glyceraldehyde 3-phosphate dehydrogenase [Nicotiana langsdorffii x Nicotiana sanderae]	0	0	2.158
GSVIVT01007521001	297733609	NP_172801.1	4.1.8	glycolysis.cytosolic branch.glyceraldehyde 3-phosphate dehydrogenase (GAP-DH)	Glyceraldehyde-3-phosphate dehydrogenase C2 (GAPC2) [Arabidopsis thaliana]	0	3.024	0
GSVIVT01008609001	297734479	NP_192690.3	4.1.12	glycolysis.cytosolic branch.phosphoglycerate mutase	Phosphoglycerate mutase/catalytic/metal ion binding [Arabidopsis thaliana]	0	3.302	0
GSVIVT01024818001	297745964	XP_002507278.1	4.1.13	glycolysis.cytosolic branch.enolase	Enolase [Micromonas sp. RCC299]	9e-171	0	2.669
GSVIVT01011979001	297737886	ABR29877.1	4.1.15	glycolysis.cytosolic branch.phospho-enol-pyruvate carboxylase (PEPC)	Phosphoenolpyruvate carboxylase [Ricinus communis]	0	0	-1.968
GSVIVT01035322001	225429400	XP_002514189.1	4.2.4	glycolysis.plastid branch.phosphofructokinase (PFK)	Phosphofructokinase (PFK), putative [Ricinus communis]	0	8.044	0
GSVIVT01002583001	296090663	NP_199592.1	4.2.4	glycolysis.plastid branch.phosphofructokinase (PFK)	Phosphofructokinase 2 (PFK2) [Arabidopsis thaliana]	7e-172	3.453	0
GSVIVT01015271001	225445037	NP_567742.1	4.2.4	glycolysis.plastid branch.phosphofructokinase (PFK)	Phosphofructokinase 3 (PFK3) [Arabidopsis thaliana]	0	3.025	0
GSVIVT01034684001	296090381	ABE80121.1	4.2.14	glycolysis.plastid branch.pyruvate kinase (PK)	Pyruvate kinase [Medicago truncatula]	0	3.207	0
GSVIVT01029840001	296085814	CAQ58629.1	4.2.14	glycolysis.plastid branch.pyruvate kinase (PK)	Pyruvate kinase [Vitis vinifera]	0	1.798	2.06
GSVIVT01008997001	302141930	ACG47999.1	4.3.12	glycolysis.unclear/dually targeted.phosphoglycerate mutase	2,3-Bisphosphoglycerate-dependent phosphoglycerate mutase [Zea mays]	4e-139	2.782	0
GSVIVT01001303001	225427017	ADM88555.1	5.1	fermentation.LDH	Lactate dehydrogenase [Camellia sinensis]	2e-179	2.468	2.961
GSVIVT01021184001	225443847	AAZ05069.1	5.2	fermentation.PDC	Pyruvate decarboxylase (PDC) [Citrus sinensis]	0	3.621	0
GSVIVT01035003001	225431946	ABN07971.1	5.10	fermentation.aldehyde dehydrogenase	Aldehyde dehydrogenase (ALDH) [Medicago truncatula]	0	7.409	0
GSVIVT01018847001	297735064	XP_002533306.1	5.10	fermentation.aldehyde dehydrogenase	Aldehyde dehydrogenase (ALDH), putative [Ricinus communis]	0	8.145	0
GSVIVT01008845001	302141797	NP_175081.1	5.10	fermentation.aldehyde dehydrogenase	Aldehyde Dehydrogenase 3H1 (ALDH3H1) [Arabidopsis thaliana]	0	2.944	0
GSVIVT01007829001	225457152	ABO69575.1	5.10	fermentation.aldehyde dehydrogenase	Betaine-aldehyde dehydrogenase [Jatropha curcas]	0	2.883	0
GSVIVT01025276001	225435464	AAR21278.1	5.10	fermentation.aldehyde dehydrogenase	Fatty aldehyde dehydrogenase 1 [Zea mays]	8e-168	-5.497	0
GSVIVT01024350001	297737287	ZP_08201907.1	6.4	gluconeogenesis / glyoxylate cycle.PEPCK	Phosphoenolpyruvate carboxykinase (PEPCK) [Capnocytophaga sp. oral taxon 338 str. F0234]	4e-08	5.549	0
GSVIVT01001847001	225452196	BAK22407.1	7.1.1	OPP.oxidative PP.G6PD	Glucose-6-phosphate dehydrogenase (G6PD) [Nicotiana benthamiana]	0	2.568	0
GSVIVT01030086001	296085030	CAA04994.1	7.1.1	OPP.oxidative PP.G6PD	Glucose-6-phosphate dehydrogenase (G6PD) [Nicotiana tabacum]	0	3.241	0
GSVIVT01031295001	296089824	NP_563844.1	7.1.1	OPP.oxidative PP.G6PD	Glucose-6-phosphate dehydrogenase 4 (G6PD4) [Arabidopsis thaliana]	0	7.331	0
GSVIVT01038616001	302143957	ABG73467.1	7.1.2	OPP.oxidative PP.6-phosphogluconolactonase	6-Phosphogluconolactonase [Oryza brachyantha]	5e-103	4.139	0
GSVIVT01010170001	297738239	BAA22812.1	7.1.3	OPP.oxidative PP.6-phosphogluconate dehydrogenase	6-Phosphogluconate dehydrogenase [Glycine max]	3e-60	2.549	2.792
GSVIVT01021668001	225444069	XP_002523182.1	7.1.3	OPP.oxidative PP.6-phosphogluconate dehydrogenase	Phosphogluconate dehydrogenase/3-hydroxyisobutyrate dehydrogenase, putative [Ricinus communis]	3e-143	8.098	0
GSVIVT01001098001	225425280	XP_002512678.1	7.2.2	OPP.non-reductive PP.transaldolase	Transaldolase, putative [Ricinus communis]	0	2.453	0
GSVIVT01016812001	225442225	XP_002521371.1	8.1.1.2	TCA / org transformation.TCA.pyruvate DH.E2	Dihydrolipoamide acetyltransferase component of pyruvate dehydrogenase, putative [Ricinus communis]	0	2.275	0
GSVIVT01016131001	298204788	AAY86036.1	8.1.1.1	TCA / org transformation.TCA.pyruvate DH.E1	Pyruvate dehydrogenase [Citrus x paradisi]	1e-92	4.563	0
GSVIVT01037657001	225460961	BAG16527.1	8.1.3	TCA / org transformation.TCA.aconitase	Aconitase [Capsicum chinense]	0	0	2.01
GSVIVT01005190001	296084058	CBE71056.1	8.1.3	TCA / org transformation.TCA.aconitase	Aconitate hydratase 1 [Citrus clementina]	0	3.099	0
GSVIVT01003837001	297744915	XP_002528761.1	8.1.4	TCA / org transformation.TCA.IDH	Isocitrate dehydrogenase, putative [Ricinus communis]	4e-175	2.117	0
GSVIVT01035291001	296081563	AAB08874.1	8.1.9	TCA / org transformation.TCA.malate DH	Malate dehydrogenase [Vitis vinifera]	0	2.39	2.099
GSVIVT01016997001	225442481	AAB08874.1	8.1.9	TCA / org transformation.TCA.malate DH	Malate dehydrogenase [Vitis vinifera]	0	3.525	0
GSVIVT01018190001	225453490	AAU29199.1	8.2.9	TCA / org transformation.other organic acid transformatons.cyt MDH	Cytosolic malate dehydrogenase [Solanum lycopersicum]	1e-165	3.1	0
GSVIVT01015311001	225445108	P51615.1	8.2.10	TCA / org transformation.other organic acid transformatons.malic	NADP-dependent malic enzyme [Vitis vinifera]	0	3.442	0
GSVIVT01036721001	297736109	BAG16487.1	8.2.99	TCA / org transformation.other organic acid transformatons.misc	Succinic semialdehyde dehydrogenase [Solanum lycopersicum]	0	7.562	0
GSVIVT01033673001	225441161	XP_002519458.1	8.3	TCA / org transformation.carbonic anhydrases	Carbonic anhydrase, putative [Ricinus communis]	6e-108	2.062	-7.129
GSVIVT01007745001	297733779	ABI14813.1	8.3	TCA / org transformation.carbonic anhydrases	Chloroplast carbonic anhydrase [Pachysandra terminalis]	4e-93	7.044	8.276
GSVIVT01032466001	225452452	ABI14813.1	8.3	TCA / org transformation.carbonic anhydrases	Chloroplast carbonic anhydrase [Pachysandra terminalis]	8e-139	-2.594	0
GSVIVT01004799001	297741758	XP_002518504.1	9.1.2	mitochondrial electron transport / ATP synthesis.NADH-DH.localisation not clear	Derlin-2, putative [Ricinus communis]	5e-61	8.765	0
GSVIVT01031966001	225428485	CAA59063.1	9.1.2	mitochondrial electron transport / ATP synthesis.NADH-DH.localisation not clear	NADH dehydrogenase [Solanum tuberosum]	5e-109	2.891	0
GSVIVT01022367001	296082616	XP_002528013.1	9.1.2	mitochondrial electron transport / ATP synthesis.NADH-DH.localisation not clear	NADH dehydrogenase, putative [Ricinus communis]	0	0	-2.909
GSVIVT01035355001	296081619	NP_196738.1	9.1.2	mitochondrial electron transport / ATP synthesis.NADH-DH.localisation not clear	NADH-ubiquinone oxidoreductase 20 kDa subunit, mitochondrial [Arabidopsis thaliana]	1e-49	2.429	0
GSVIVT01000718001	225437209	ACG38498.1	9.1.2	mitochondrial electron transport / ATP synthesis.NADH-DH.localisation not clear	NADH-ubiquinone oxidoreductase 24 kDa subunit [Zea mays]	2e-117	2.988	0
GSVIVT01022814001	225427478	ACI28876.1	9.4	mitochondrial electron transport / ATP synthesis.alternative oxidase	Mitochondrial alternative oxidase 1a [Vitis vinifera]	5e-171	-2.43	2.727
GSVIVT01024535001	225434303	ADB02905.1	9.5	mitochondrial electron transport / ATP synthesis.cytochrome c reductase	Cytochrome b-c1 complex subunit 8 [Jatropha curcas]	3e-28	2.007	0
GSVIVT01024232001	225454551	ADB02905.1	9.5	mitochondrial electron transport / ATP synthesis.cytochrome c reductase	Cytochrome b-c1 complex subunit 8 [Jatropha curcas]	2e-30	7.883	0
GSVIVT01033840001	225440892	ADB02893.1	9.5	mitochondrial electron transport / ATP synthesis.cytochrome c reductase	Ubiquinol-cytochrome C reductase [Jatropha curcas]	1e-26	8.285	0
GSVIVT01032659001	297736472	ACG26497.1	9.5	mitochondrial electron transport / ATP synthesis.cytochrome c reductase	Ubiquinol-cytochrome C reductase complex 6.7 kDa protein [Zea mays]	8e-11	4.413	0
GSVIVT01017036001	225442537	XP_002515994.1	9.7	mitochondrial electron transport / ATP synthesis.cytochrome c oxidase	Cytochrome C oxidase assembly protein COX19, putative [Ricinus communis]	2e-33	7.331	0
GSVIVT01017240001	225442833	ABB87114.1	9.7	mitochondrial electron transport / ATP synthesis.cytochrome c oxidase	Cytochrome C oxidase family protein-like [Solanum tuberosum]	9e-50	9.683	0
GSVIVT01035815001	225430216	CAJ38392.1	9.7	mitochondrial electron transport / ATP synthesis.cytochrome c oxidase	Cytochrome C oxidase subunit 5b [Plantago major]	9e-41	7.044	0
GSVIVT01023584001	225445891	XP_002416556.1	9.7	mitochondrial electron transport / ATP synthesis.cytochrome c oxidase	Cytochrome C oxidase subunit VIb/COX12, putative [Ixodes scapularis]	0.032	0	1.998
GSVIVT01006593001	225438196	NP_195496.1	9.7	mitochondrial electron transport / ATP synthesis.cytochrome c oxidase	Cytochrome C oxidase-related [Arabidopsis thaliana]	5e-31	4.691	0
GSVIVT01023128001	225465298	XP_002519372.1	9.9	mitochondrial electron transport / ATP synthesis.F1-ATPase	ATP synthase alpha subunit mitochondrial, putative [Ricinus communis]	5e-111	1.997	0
GSVIVT01008378001	297734279	ACS83602.1	9.9	mitochondrial electron transport / ATP synthesis.F1-ATPase	ATP synthase beta subunit 1 [Gossypium hirsutum]	0	2.342	0
GSVIVT01016324001	296086060	ADN34205.1	9.9	mitochondrial electron transport / ATP synthesis.F1-ATPase	ATP synthase d chain [Cucumis melo subsp. melo]	2e-70	3.305	0
GSVIVT01014564001	225461175	ABF70110.1	9.9	mitochondrial electron transport / ATP synthesis.F1-ATPase	ATP synthase g subunit mitochondrial family protein, [Musa balbisiana]	3e-53	2.203	0
GSVIVT01035352001	225429460	XP_002516461.1	9.9	mitochondrial electron transport / ATP synthesis.F1-ATPase	Hydrogen-transporting ATP synthase, rotational mechanism, putative [Ricinus communis]	6e-59	7.044	0
GSVIVT01016470001	296086174	AAD01737.1	10.1.1.1	cell wall.precursor synthesis.NDP sugar pyrophosphorylase.GDP mannose	GDP-mannose pyrophosphorylase [Solanum tuberosum]	2e-131	3.314	0
GSVIVT01019547001	225426310	AAP42567.1	10.1.2	cell wall.precursor synthesis.UGE	UDP-glucose 4-epimerase [Solanum tuberosum]	3e-173	2.203	0
GSVIVT01031418001	225436371	ACJ11753.1	10.1.3	cell wall.precursor synthesis.AXS	UDP-D-apiose/UPD-D-xylose synthetase [Gossypium hirsutum]	0	2.703	0
GSVIVT01012198001	297738069	ADB24765.1	10.1.4	cell wall.precursor synthesis.UGD	UDP-D-glucose dehydrogenase [Gossypium hirsutum]	2e-158	3.685	0
GSVIVT01011507001	296082993	ADB24766.1	10.1.4	cell wall.precursor synthesis.UGD	UDP-D-glucose dehydrogenase [Gossypium hirsutum]	8e-86	4.171	0
GSVIVT01021793001	298204856	ABQ41112.1	10.1.5	cell wall.precursor synthesis.UXS	GDP-mannose-3',5'-epimerase [Vitis vinifera]	3e-147	2.172	0
GSVIVT01018081001	297737138	ABQ41112.1	10.1.5	cell wall.precursor synthesis.UXS	GDP-mannose-3',5'-epimerase [Vitis vinifera]	1e-148	2.823	0
GSVIVT01016574001	225449563	ACF04279.1	10.1.5	cell wall.precursor synthesis.UXS	UDP-D-glucuronate carboxy-lyase [Eucalyptus grandis]	0	3.537	0
GSVIVT01028014001	297743891	AAX37335.1	10.1.5	cell wall.precursor synthesis.UXS	UDP-glucuronic acid decarboxylase 2 [Populus tomentosa]	2e-123	0	2.455
GSVIVT01032677001	225448689	XP_002518283.1	10.1.5	cell wall.precursor synthesis.UXS	UDP-glucuronic acid/UDP-N-acetylgalactosamine transporter, putative [Ricinus communis]	7e-168	2.412	0
GSVIVT01019878001	297742617	ACJ11713.1	10.1.10	cell wall.precursor synthesis.UDP-glucose 4,6-dehydratase	UDP-L-rhamnose synthase [Gossypium hirsutum]	2e-41	7.762	0
GSVIVT01014351001	225461429	NP_175708.2	10.1.12.4	cell wall.precursor synthesis.KDO pathway.CMP-KDO Synthetase	Cytidylyltransferase family [Arabidopsis thaliana]	5e-136	3.039	0
GSVIVT01031017001	296087268	AAX31279.1	10.1.20	cell wall.precursor synthesis.phosphomannose isomerase	Phosphomannose isomerase [Cyamopsis tetragonoloba]	4e-156	-1.171	1.95
GSVIVT01012124001	225423637	XP_002879530.1	10.1	cell wall.precursor synthesis	UTP-glucose-1-phosphate uridylyltransferase family protein [Arabidopsis lyrata subsp. lyrata]	0	1.96	0
GSVIVT01031405001	297734855	NP_197666.1	10.2.1	cell wall.cellulose synthesis.cellulose synthase	ATCSLA02; mannan synthase/transferase, transferring glycosyl groups [Arabidopsis thaliana]	0	7.15	0
GSVIVT01016135001	298204790	NP_194887.1	10.2.1	cell wall.cellulose synthesis.cellulose synthase	ATCSLC5 cellulose synthase/transferase, transferring glycosyl groups [Arabidopsis thaliana]	0	2.782	0
GSVIVT01006763001	297739400	NP_175981.2	10.2.1	cell wall.cellulose synthesis.cellulose synthase	ATCSLE1; cellulose synthase/transferase, transferring glycosyl groups [Arabidopsis thaliana]	0	2.493	0
GSVIVT01027717001	296083587	NP_567692.2	10.2.1	cell wall.cellulose synthesis.cellulose synthase	ATCSLG2; cellulose synthase/transferase/ transferase, transferring glycosyl groups [Arabidopsis thaliana]	9e-141	2.812	0
GSVIVT01030473001	225447081	ABD32408.2	10.2.1	cell wall.cellulose synthesis.cellulose synthase	Cellulose synthase [Medicago truncatula]	5e-06	2.252	0
GSVIVT01028234001	297744073	AAQ63936.1	10.2.1	cell wall.cellulose synthesis.cellulose synthase	Cellulose synthase [Pinus radiata]	0	2.27	0
GSVIVT01013057001	297742034	XP_002520032.1	10.2.1	cell wall.cellulose synthesis.cellulose synthase	Cellulose synthase A catalytic subunit 3 [UDP-forming], putative [Ricinus communis]	0	7.15	0
GSVIVT01019569001	297742363	AAB63622.1	10.2.1	cell wall.cellulose synthesis.cellulose synthase	Cellulose synthase isolog [Arabidopsis thaliana]	1e-30	2.13	0
GSVIVT01004458001	296085764	AAB63624.1	10.2.1	cell wall.cellulose synthesis.cellulose synthase	Cellulose synthase isolog [Arabidopsis thaliana]	2e-138	2.946	0
GSVIVT01018143001	297737188	XP_002529321.1	10.2.1	cell wall.cellulose synthesis.cellulose synthase	Cellulose synthase, putative [Ricinus communis]	0	-2.321	2.594
GSVIVT01019587001	297742378	AAZ79231.1	10.2.1	cell wall.cellulose synthesis.cellulose synthase	Cellulose synthase-like protein CslG [Nicotiana tabacum]	0	0	4.572
GSVIVT01008128001	225456559	AAM62930.1	10.2.2	cell wall.cellulose synthesis.COBRA	Phytochelatin synthetase-like protein [Arabidopsis thaliana]	0	1.461	-2.484
GSVIVT01036566001	298204466	XP_002531000.1	10.2.2	cell wall.cellulose synthesis.COBRA	Protein COBRA precursor, putative [Ricinus communis]	0	0	-2.463
GSVIVT01030085001	296085029	ABV27490.1	10.5.1.1	cell wall.cell wall proteins.AGPs.AGP	Fasciclin-like arabinogalactan protein 19 [Gossypium hirsutum]	5e-124	0	-3.322
GSVIVT01012244001	297738113	XP_002514626.1	10.5.5	cell wall.cell wall proteins.RGP	Alpha-1,4-glucan-protein synthase [UDP-forming], putative [Ricinus communis]	6e-144	0	2.311
GSVIVT01009881001	225458016	ADU15552.1	10.6.1	cell wall.degradation.cellulases and beta -1,4-glucanases	Endo-1,4-beta-glucanase [Gossypium hirsutum]	0	7.238	0
GSVIVT01037210001	297734804	AAQ55294.1	10.6.1	cell wall.degradation.cellulases and beta -1,4-glucanases	Endo-1,4-beta-glucanase [Malus x domestica]	0	-2.363	0
GSVIVT01019523001	225426356	CAI68020.1	10.6.1	cell wall.degradation.cellulases and beta -1,4-glucanases	Endo-1,4-beta-glucanase [Prunus persica]	0	10.794	0
GSVIVT01037215001	225460034	CAC08208.1	10.6.2	cell wall.degradation.mannan-xylose-arabinose-fucose	(1-4)-Beta-mannan endohydrolase [Coffea arabica]	1e-180	-12.192	0
GSVIVT01037216001	297734810	CAC08208.1	10.6.2	cell wall.degradation.mannan-xylose-arabinose-fucose	(1-4)-Beta-mannan endohydrolase [Coffea arabica]	5e-162	-10.195	0
GSVIVT01031495001	297734923	P_180377.2	10.6.2	cell wall.degradation.mannan-xylose-arabinose-fucose	Alpha-L-fucosidase 1 (FUC1) [Arabidopsis thaliana]	2e-180	7.15	0
GSVIVT01019516001	297742322	NP_194113.1	10.6.3	cell wall.degradation.pectate lyases and polygalacturonases	Glycoside hydrolase family 28 protein/polygalacturonase (pectinase) family protein [Arabidopsis thaliana]	0	9.43	0
GSVIVT01026985001	297745346	ABE66001.1	10.6.3	cell wall.degradation.pectate lyases and polygalacturonases	Glycoside hydrolase family 28 protein/polygalacturonase family protein [Arabidopsis thaliana]	2e-125	8.409	0
GSVIVT01029048001	297741911	ADD62392.1	10.6.3	cell wall.degradation.pectate lyases and polygalacturonases	Pectase lyase [Prunus persica]	0	1.31	-2.516
GSVIVT01000592001	225424562	BAB59066.1	10.6.3	cell wall.degradation.pectate lyases and polygalacturonases	Pectate lyase [Salix gilgiana]	0	4.428	-4.101
GSVIVT01035693001	296081906	ACP40550.1	10.6.3	cell wall.degradation.pectate lyases and polygalacturonases	RD22-b,protein dehydration-induced [Vitis vinifera]	8e-77	3.786	0
GSVIVT01035682001	296081898	AAV36561.1	10.6.3	cell wall.degradation.pectate lyases and polygalacturonases	RD22-like protein [Vitis vinifera]	4e-36	0	-8.547
GSVIVT01035679001	296081896	AAV36561.1	10.6.3	cell wall.degradation.pectate lyases and polygalacturonases	RD22-like protein [Vitis vinifera]	1e-32	0	-1.967
GSVIVT01011437001	225452857	BAH36863.1	10.7	cell wall.modification	Alpha expansin [Rosa hybrid cultivar]	1e-118	-2.878	-2.44
GSVIVT01029411001	225464253	ACK43223.1	10.7	cell wall.modification	Alpha-expansin [Ziziphus jujuba]	2e-124	4.209	-3.265
GSVIVT01024572001	297745767	XP_002520863.1	10.7	cell wall.modification	Alpha-expansin 8 precursor, putative [Ricinus communis]	2e-117	0	-3.373
GSVIVT01018163001	225453525	ABC47127.1	10.7	cell wall.modification	Beta expansin 1 precursor [Solanum tuberosum]	7e-112	-4.883	0
GSVIVT01017505001	225443047	ABC47128.1	10.7	cell wall.modification	Beta expansin 2 precursor [Solanum tuberosum]	2e-115	7.238	0
GSVIVT01024946001	297746064	ACK36943.1	10.7	cell wall.modification	Expansin [Annona cherimola]	3e-133	0	3.732
GSVIVT01034162001	225440374	ACK36943.1	10.7	cell wall.modification	Expansin [Annona cherimola]	1e-132	2.226	0
GSVIVT01008762001	225459728	AAO15998.1	10.7	cell wall.modification	Expansin [Glycine max]	5e-121	2.809	0
GSVIVT01032681001	225448683	BAC66696.1	10.7	cell wall.modification	Expansin [Vitis labrusca x Vitis vinifera]	6e-144	4.198	0
GSVIVT01007987001	297733962	ACA05165.1	10.7	cell wall.modification	Expansin 2 [Dimocarpus longan]	6e-120	8.409	8.175
GSVIVT01031486001	225436484	BAB78506.1	10.7	cell wall.modification	Xyloglucan endo-transglycosylase [Vitis labrusca x Vitis vinifera]	2e-171	-2.353	0
GSVIVT01015000001	297738497	BAH56489.1	10.8.1	cell wall.pectin*esterases.PME	Pectin methylesterase 1 [Prunus persica]	2e-170	2.518	-4.77
GSVIVT01028040001	297743912	BAF42040.1	10.8.1	cell wall.pectin*esterases.PME	Pectin methylesterase 3 [Pyrus communis]	0	-7.687	0
GSVIVT01027359001	296085424	NP_187683.2	10.8.1	cell wall.pectin*esterases.PME	Pectinesterase, putative [Arabidopsis thaliana]	0	-8.725	0
GSVIVT01023135001	297739446	Q43062.1	10.8.1	cell wall.pectin*esterases.PME	Pectinesterase/pectinesterase inhibitor PPE8B; [Prunus persica]	0	2.913	-3.564
GSVIVT01027652001	296089185	XP_002511679.1	10.8.1	cell wall.pectin*esterases.PME	Pectinesterase-2 precursor, putative [Ricinus communis]	6e-131	0	3.753
GSVIVT01036914001	225427659	CAA67728.1	10.8.2	cell wall.pectin*esterases.acetyl esterase	Pectin acetylesterase precursor [Vigna radiata var. radiata]	0	0	-2.369
GSVIVT01034178001	225440350	XP_002532332.1	10.8.2	cell wall.pectin*esterases.acetyl esterase	Pectin acetylesterase, putative [Ricinus communis]	3e-166	8.371	0
GSVIVT01032737001	297736542	XP_002876350.1	11.1.1	lipid metabolism.FA synthesis and FA elongation.Acetyl CoA Carboxylation	Biotin/lipoyl attachment domain-containing protein [Arabidopsis lyrata subsp. lyrata]	2e-63	3.531	0
GSVIVT01008991001	302141925	XP_002513881.1	11.1.1.1	lipid metabolism.FA synthesis and FA elongation.Acetyl CoA Carboxylation.homomeric Enzyme	Homomeric Acetyl-CoA Carboxylase (Hom-ACCase) [Ricinus communis]	0	3.744	0
GSVIVT01024639001	297745821	ACF17665.1	11.1.2	lipid metabolism.FA synthesis and FA elongation.Acetyl CoA Transacylase	Acyl-carrier-protein S-malonyltransferase/ transferase [Capsicum annuum]	1e-99	6.129	0
GSVIVT01026836001	297745221	YP_564120.1	11.1.3	lipid metabolism.FA synthesis and FA elongation.ketoacyl ACP synthase	3-Oxoacyl-(acyl-carrier protein) synthase [Shewanella denitrificans OS217]	4.8	-2.346	0
GSVIVT01030537001	225447195	NP_178533.2	11.1.3	lipid metabolism.FA synthesis and FA elongation.ketoacyl ACP synthase	3-Oxoacyl-(acyl-carrier-protein) synthase II, putative [Arabidopsis thaliana]	0	0	-3.961
GSVIVT01021425001	297740669	ABM53471.1	11.1.3	lipid metabolism.FA synthesis and FA elongation.ketoacyl ACP synthase	Plastid 3-keto-acyl-ACP synthase I [Helianthus annuus]	0	2.39	0
GSVIVT01025358001	297746397	ABB83365.1	11.1.6	lipid metabolism.FA synthesis and FA elongation.enoyl ACP reductase	Enoyl-ACP reductase [Malus x domestica]	0	3.17	0
GSVIVT01015448001	297738880	ABU96744.1	11.1.7	lipid metabolism.FA synthesis and FA elongation.ACP thioesterase	Chloroplast acyl-ACP thioesterase [Jatropha curcas]	0	0	-2.489
GSVIVT01025429001	225435726	NP_175929.3	11.1.8	lipid metabolism.FA synthesis and FA elongation.acyl coa ligase	Acyl-activating enzyme 18 (AAE18); catalytic/ligase [Arabidopsis thaliana]	0	3.282	0
GSVIVT01025430001	297746452	NP_175929.3	11.1.8	lipid metabolism.FA synthesis and FA elongation.acyl coa ligase	Acyl-activating enzyme 18 (AAE18); catalytic/ligase [Arabidopsis thaliana]	0	6.943	0
GSVIVT01030119001	225447498	XP_002532212.1	11.1.9	lipid metabolism.FA synthesis and FA elongation.long chain fatty acid CoA ligase	Long-chain-fatty-acid CoA ligase, putative [Ricinus communis]	0	1.968	0
GSVIVT01000597001	296081407	AAY23354.1	11.1.10	lipid metabolism.FA synthesis and FA elongation.beta ketoacyl CoA synthase	3-Ketoacyl-CoA reductase 1 [Gossypium hirsutum]	6e-133	3.9	0
GSVIVT01027424001	296088997	ABX10440.1	11.1.10	lipid metabolism.FA synthesis and FA elongation.beta ketoacyl CoA synthase	3-Ketoacyl-CoA synthase 10 [Gossypium hirsutum]	0	0	-2.049
GSVIVT01025052001	297746148	XP_002534162.1	11.1.10	lipid metabolism.FA synthesis and FA elongation.beta ketoacyl CoA synthase	Acyltransferase, putative [Ricinus communis]	5e-88	-2.491	0
GSVIVT01032613001	297736431	XP_002315256.1	11.1.10	lipid metabolism.FA synthesis and FA elongation.beta ketoacyl CoA synthase	Beta-ketoacyl-coa synthase family protein [Populus trichocarpa]	9e-79	-1.208	-3.572
GSVIVT01018086001	297737142	XP_002312562.1	11.1.10	lipid metabolism.FA synthesis and FA elongation.beta ketoacyl CoA synthase	Beta-ketoacyl-coa synthase family protein [Populus trichocarpa]	7e-138	0	-3.214
GSVIVT01022804001	225427492	O04066.1	11.1.13	lipid metabolism.FA synthesis and FA elongation.acyl-CoA binding protein	Acyl-CoA binding protein [Ricinus communis]	2e-40	1.969	0
GSVIVT01009369001	225458796	ADK56449.1	11.1.13	lipid metabolism.FA synthesis and FA elongation.acyl-CoA binding protein	Acyl-CoA binding protein [Vitis vinifera]	9e-163	2.423	0
GSVIVT01038175001	296084306	ABU50334.1	11.1.15	lipid metabolism.FA synthesis and FA elongation.ACP desaturase	Stearoyl-ACP desaturase [Vernicia montana]	5e-147	7.994	0
GSVIVT01011171001	296083167	ABU96743.1	11.2.3	lipid metabolism.FA desaturation.omega 3 desaturase	Chloroplast omega-3 fatty acid desaturase [Jatropha curcas]	0	2.209	-2.892
GSVIVT01003874001	296090576	ABU96742.1	11.2.3	lipid metabolism.FA desaturation.omega 3 desaturase	Chloroplast omega-6 fatty acid desaturase [Jatropha curcas]	0	2.214	-3.798
GSVIVT01033502001	297739839	CAA64414.1	11.2.3	lipid metabolism.FA desaturation.omega 3 desaturase	Lipid desaturase-like protein [Solanum lycopersicum]	1e-82	4.204	0
GSVIVT01001426001	225470840	NP_177315.1	11.3.2	lipid metabolism.Phospholipid synthesis.choline kinase	Choline kinase 1 (CK1) [Arabidopsis thaliana]	7e-140	4.15	0
GSVIVT01015513001	297738933	ACG37870.1	11.3.2	lipid metabolism.Phospholipid synthesis.choline kinase	Choline/ethanolamine kinase [Zea mays]	2e-118	2.775	0
GSVIVT01036594001	296087811	ACG40618.1	11.3.2	lipid metabolism.Phospholipid synthesis.choline kinase	Choline/ethanolamine kinase [Zea mays]	2e-132	3.1	0
GSVIVT01024690001	297745861	ADZ24711.1	11.3.3	lipid metabolism.Phospholipid synthesis.phosphatidate cytidylyltransferase	Phytol kinase [Solanum pennellii]	1e-96	2.812	0
GSVIVT01022383001	296082629	NP_001078791.1	11.3.5	lipid metabolism.Phospholipid synthesis.diacylglycerol kinase	Diacylglycerol kinase 2 [Arabidopsis thaliana]	0	0	-1.962
GSVIVT01029102001	297735318	XP_002531747.1	11.3.5	lipid metabolism.Phospholipid synthesis.diacylglycerol kinase	Diacylglycerol kinase, alpha, putative [Ricinus communis]	0	8.326	0
GSVIVT01035161001	296090469	ABX10445.1	11.3.6	lipid metabolism.Phospholipid synthesis.choline-phosphate cytidylyltransferase	Ethanolamine-phosphate cytidylyltransferase 1 [Gossypium hirsutum]	4e-173	2.922	0
GSVIVT01033326001	225441750	BAE48660.1	11.3	lipid metabolism.Phospholipid synthesis	1-Acylglycerol-3-phosphate acyltransferase [Prunus mume]	0	2.152	0
GSVIVT01013060001	225427100	BAB79529.1	11.3	lipid metabolism.Phospholipid synthesis	Glycerol-3-phosphate acyltransferase [Citrus unshiu]	0	3.992	0
GSVIVT01008367001	297734271	NP_172963.3	11.3	lipid metabolism.Phospholipid synthesis	Phosphatidyl serine synthase family protein [Arabidopsis thaliana]	0	2.276	0
GSVIVT01008429001	225456147	BAD80838.1	11.3	lipid metabolism.Phospholipid synthesis	Phosphoethanolamine N-methyltransferase [Atriplex nummularia]	0	4.282	0
GSVIVT01017422001	225463623	AAR86687.1	11.5.1	lipid metabolism.glyceral metabolism.glycerol kinase	Glycerol kinase [Glycine max]	0	2.402	0
GSVIVT01001463001	225449953	XP_002513119.1	11.5.2	lipid metabolism.glyceral metabolism.Glycerol-3-phosphate dehydrogenase (NAD+)	Glycerol-3-phosphate dehydrogenase, putative [Ricinus communis]	0	1.666	-7.129
GSVIVT01032682001	297736492	ACM78613.1	11.6	lipid metabolism.lipid transfer proteins etc	Lipid transfer protein 1 [Tamarix hispida]	1e-12	0	-2.546
GSVIVT01030190001	297735549	AAG29777.1	11.6	lipid metabolism.lipid transfer proteins etc	Lipid transfer protein 3 precursor [Gossypium hirsutum]	2e-34	0	-2.532
GSVIVT01034024001	297740260	XP_002527872.1	11.8.1.1	lipid metabolism.'exotics' (steroids, squalene etc).sphingolipids.ceramidase	Ceramidase, putative [Ricinus communis]	0	0	2.213
GSVIVT01015303001	225445090	AAK73021.1	11.8.1.3	lipid metabolism.''exotics'' (steroids, squalene etc).sphingolipids.ceramide glucosyltransferase	Ceramide glucosyltransferase [Gossypium arboreum]	0	8.044	0
GSVIVT01027015001	297745371	ADC80921.1	11.8.1	lipid metabolism.'exotics' (steroids, squalene etc).sphingolipids	Delta-8 sphingolipid desaturase [Vernicia fordii]	3e-171	2.159	0
GSVIVT01035396001	296081653	AAD01240.1	11.8.1	lipid metabolism.'exotics' (steroids, squalene etc).sphingolipids	Desaturase/cytochrome b5 protein [Ricinus communis]	0	4.025	0
GSVIVT01000259001	225463173	ACH61906.1	11.8.1.2	lipid metabolism.'exotics' (steroids, squalene etc).sphingolipids.serine C-palmitoyltransferase	Serine palmitoyltransferase long chain base subunit [Brassica rapa subsp. chinensis]	0	3.408	0
GSVIVT01002020001	296084736	XP_002519043.1	11.8.1	lipid metabolism.'exotics' (steroids, squalene etc).sphingolipids	Sphingolipid delta 4 desaturase/C-4 hydroxylase protein des2, putative [Ricinus communis]	6e-167	1.496	-3.679
GSVIVT01010526001	297738481	XP_002514887.1	11.8.1	lipid metabolism.'exotics' (steroids, squalene etc).sphingolipids	Sphingosine phosphate lyase, putative [Ricinus communis]	0	7.044	0
GSVIVT01010844001	297743842	ABD76542.1	11.8.4	lipid metabolism.'exotics' (steroids, squalene etc).3-beta hydroxysteroid dehydrogenase/isomerase	4-Alpha-carboxysterol-dehydrogenase/C4-decarboxylase isoform 3 [Arabidopsis thaliana]	6e-173	3.367	0
GSVIVT01024197001	225427738	ACN69082.1	11.8.8	lipid metabolism.'exotics' (steroids, squalene etc).squalene synthase	Squalene synthase [Diospyros kaki]	0	2.443	-1.294
GSVIVT01012079001	225423706	ABN06031.1	11.8.10	lipid metabolism.'exotics' (steroids, squalene etc).phosphatidylcholinesterol O-acyltransferase	Lecithin:cholesterol acyltransferase [Medicago truncatula]	0	2.314	0
GSVIVT01016784001	225442172	XP_002521350.1	11.8.10	lipid metabolism.'exotics' (steroids, squalene etc).phosphatidylcholinesterol O-acyltransferase	Phosphatidylcholine: Diacylglycerol Acyltransferase [Ricinus communis]	0	7.409	0
GSVIVT01034044001	297740277	XP_821506.1	11.8.10	lipid metabolism.'exotics' (steroids, squalene etc).phosphatidylcholinesterol O-acyltransferase	Phosphatidylcholine:ceramide cholinephosphotransferase 2 [Trypanosoma cruzi strain CL Brener]	2e-05	2.667	0
GSVIVT01019050001	297735233	XP_002514803.1	11.8.10	lipid metabolism.'exotics' (steroids, squalene etc).phosphatidylcholinesterol O-acyltransferase	Phosphatidylcholine-sterol O-acyltransferase, putative [Ricinus communis]	0	7.409	0
GSVIVT01005278001	225467851	ABN12321.1	11.8	lipid metabolism.'exotics'(steroids, squalene etc)	Benzoquinone reductase [Gossypium hirsutum]	5e-100	3.621	0
GSVIVT01005305001	297735891	ABN12321.1	11.8	lipid metabolism.'exotics'(steroids, squalene etc)	Benzoquinone reductase [Gossypium hirsutum]	3e-92	4.103	0
GSVIVT01024768001	225434634	XP_002525624.1	11.8	lipid metabolism.'exotics'(steroids, squalene etc)	Flavoprotein wrbA, putative [Ricinus communis]	2e-94	6.943	0
GSVIVT01008709001	225459804	EFW44427.1	11.8	lipid metabolism.'exotics'(steroids, squalene etc)	Hydroxysteroid dehydrogenase 4 [Capsaspora owczarzaki ATCC 30864]	7e-56	2.682	0
GSVIVT01019014001	297735200	EOX91161.1	11.8	lipid metabolism.'exotics'(steroids, squalene etc)	Quinone reductase family protein isoform 1 [Theobroma cacao]	3e-95	3.241	0
GSVIVT01018256001	225453416	XP_002876550.1	11.9.1	lipid metabolism.lipid degradation.palmitoyl[protein] hydrolase	Palmitoyl protein thioesterase family protein [Arabidopsis lyrata subsp. lyrata]	4e-130	4.241	0
GSVIVT01020725001	302143435	AAD01804.1	11.9.2.1	lipid metabolism.lipid degradation.lipases.triacylglycerol lipase	Lipase [Dianthus caryophyllus]	2e-138	4.684	0
GSVIVT01000725001	297735495	XP_002879267.1	11.9.2.1	lipid metabolism.lipid degradation.lipases.triacylglycerol lipase	Lipase class 3 family protein [Arabidopsis lyrata subsp. lyrata]	3e-135	3.255	0
GSVIVT01016732001	297742985	NP_566475.1	11.9.2.1	lipid metabolism.lipid degradation.lipases.triacylglycerol lipase	Lipase class 3 family protein [Arabidopsis thaliana]	0	2.145	0
GSVIVT01016690001	225442009	AAM47031.1	11.9.2.1	lipid metabolism.lipid degradation.lipases.triacylglycerol lipase	Lipase SIL1 [Brassica rapa subsp. pekinensis]	1e-106	4.435	0
GSVIVT01015328001	297738774	NP_850428.1	11.9.2	lipid metabolism.lipid degradation.lipases	Lipase-related [Arabidopsis thaliana]	1e-127	2.19	0
GSVIVT01037920001	296083119	ADY38374.1	11.9.2.1	lipid metabolism.lipid degradation.lipases.triacylglycerol lipase	Triacylglycerol lipase 2 [Arachis hypogaea]	6e-77	3.79	0
GSVIVT01020848001	302143536	XP_002526649.1	11.9.2.1	lipid metabolism.lipid degradation.lipases.triacylglycerol lipase	Triacylglycerol lipase, putative [Ricinus communis]	7e-165	7.044	0
GSVIVT01015240001	225444991	ADF55750.1	11.9.3.4	lipid metabolism.lipid degradation.lysophospholipases.phospholipase A2	Phospholipase A2 beta [Citrus sinensis]	7e-57	4.395	0
GSVIVT01037285001	225436652	XP_002526043.1	11.9.3.4	lipid metabolism.lipid degradation.lysophospholipases.phospholipase A2	Phospholipase A22 [Ricinus communis]	2e-78	2.526	0
GSVIVT01026708001	297744793	XP_002524007.1	11.9.3.4	lipid metabolism.lipid degradation.lysophospholipases.phospholipase A2	Phospholipase C 3 precursor, putative [Ricinus communis]	0	8.451	0
GSVIVT01008564001	297734438	XP_002511167.1	11.9.3.4	lipid metabolism.lipid degradation.lysophospholipases.phospholipase A2	Phospholipase C 4 precursor, putative [Ricinus communis]	8e-67	8.883	-2.712
GSVIVT01027587001	296089130	NP_567160.1	11.9.3.1	lipid metabolism.lipid degradation.lysophospholipases.phospholipase D	Phospholipase D (PLDBETA2) [Arabidopsis thaliana]	0	6.943	0
GSVIVT01017317001	297743448	ABC59316.1	11.9.3.4	lipid metabolism.lipid degradation.lysophospholipases.phospholipase A2	Phospholipase D alpha [Vitis vinifera]	1e-85	2.705	0
GSVIVT01035967001	225430482	XP_002896334.1	11.9.3.4	lipid metabolism.lipid degradation.lysophospholipases.phospholipase A2	Phospholipase D, Pi-sPLD-like-1 [Phytophthora infestans T30-4]	2e-52	0	3.239
GSVIVT01015490001	225445420	XP_002871919.1	11.9.3.2	lipid metabolism.lipid degradation.lysophospholipases.carboxylesterase	Phospholipase/carboxylesterase family protein [Arabidopsis lyrata subsp. lyrata]	4e-113	3.423	0
GSVIVT01011175001	296083170	XP_002877827.1	11.9.4.2	lipid metabolism.lipid degradation.beta-oxidation.acyl CoA DH	Acyl-CoA oxidase 4 [Arabidopsis lyrata subsp. lyrata]	0	2.838	0
GSVIVT01017055001	297743246	XP_002516016.1	11.9.4.5	lipid metabolism.lipid degradation.beta-oxidation.acyl-CoA thioesterase	Acyl-CoA thioesterase, putative [Ricinus communis]	5e-46	0	2.052
GSVIVT01024800001	225434686	XP_002520431.1	11.9.4.5	lipid metabolism.lipid degradation.beta-oxidation.acyl-CoA thioesterase	Acyl-CoA thioesterase, putative [Ricinus communis]	1e-53	2.427	0
GSVIVT01004133001	297736669	XP_002532453.1	11.9.4.5	lipid metabolism.lipid degradation.beta-oxidation.acyl-CoA thioesterase	Acyl-CoA thioesterase, putative [Ricinus communis]	4e-49	7.15	0
GSVIVT01035817001	225430218	XP_002515548.1	11.9.4.5	lipid metabolism.lipid degradation.beta-oxidation.acyl-CoA thioesterase	Acyl-protein thioesterase, putative [Ricinus communis]	3e-121	2.375	0
GSVIVT01017241001	297743392	XP_002517576.1	11.9.4.5	lipid metabolism.lipid degradation.beta-oxidation.acyl-CoA thioesterase	Acyl-protein thioesterase, putative [Ricinus communis]	2e-122	6.943	0
GSVIVT01035995001	296082157	ABA55725.1	11.10.1	lipid metabolism.glycolipid synthesis.MGDG synthase	Monogalactosyldiacylglycerol synthase type A [Vigna unguiculata]	0	4.025	0
GSVIVT01033099001	225451433	BAE48793.1	12.1.1	N-metabolism.nitrate metabolism.NR	Sulfite oxidase [Codonopsis lanceolata]	0	3.275	0
GSVIVT01001203001	296085243	XP_002889434.1	12.2.1	N-metabolism.ammonia metabolism.glutamate synthase	Glutamate binding protein [Arabidopsis lyrata subsp. lyrata]	1e-101	2.118	0
GSVIVT01033692001	297739992	NP_190886.4	12.2.2	N-metabolism.ammonia metabolism.glutamine synthetase	Glutamate-ammonia ligase/catalytic [Arabidopsis thaliana]	0	6.943	0
GSVIVT01012540001	296088793	ABN05859.1	12.2.2	N-metabolism.ammonia metabolism.glutamine synthetase	Glutamine amidotransferase class-I [Medicago truncatula]	6e-75	4.103	0
GSVIVT01008483001	225456238	ABW89463.1	12.2.2	N-metabolism.ammonia metabolism.glutamine synthetase	Glutamine synthetase [Gossypium raimondii]	0	2.876	0
GSVIVT01030697001	225451379	AAB61597.1	12.2.2	N-metabolism.ammonia metabolism.glutamine synthetase	Glutamine synthetase [Hevea brasiliensis]	0	0	2.478
GSVIVT01033402001	225441617	ABF57084.1	12.3.1	N-metabolism.N-degradation.glutamate dehydrogenase	Glutamate dehydrogenase (GDHB) [Vitis vinifera]	0	2.456	0
GSVIVT01016669001	225441981	AAR05449.1	13.1.1.3.1	amino acid metabolism.synthesis.central amino acid metabolism.alanine.alanine aminotransferase	Alanine: aminotransferase [Capsicum annuum]	0	3.035	0
GSVIVT01024609001	225434396	NP_181374.1	13.1.1.3.11	amino acid metabolism.synthesis.central amino acid metabolism.alanine.alanine-glyoxylate aminotransferase	Alanine: glyoxylate aminotransferase (AGT3) [Arabidopsis thaliana]	0	3.188	0
GSVIVT01022201001	225438605	AAD48837.1	13.1.1.3.11	amino acid metabolism.synthesis.central amino acid metabolism.alanine.alanine-glyoxylate aminotransferase	Alanine: glyoxylate aminotransferase 2 homolog [Arabidopsis thaliana]	0	3.826	0
GSVIVT01030227001	297735576	XP_002531313.1	13.1.1.3.11	amino acid metabolism.synthesis.central amino acid metabolism.alanine.alanine-glyoxylate aminotransferase	Alanine: glyoxylate aminotransferase, putative [Ricinus communis]	0	2.206	-8.547
GSVIVT01015367001	225445206	P28734.1	13.1.1.2.1	amino acid metabolism.synthesis.central amino acid metabolism.aspartate.aspartate aminotransferase	Aspartate aminotransferase, cytoplasmic[Daucus carota]	0	3.891	0
GSVIVT01029761001	225447860	XP_002534257.1	13.1.1.2.1	amino acid metabolism.synthesis.central amino acid metabolism.aspartate.aspartate aminotransferase	Aspartate aminotransferase, putative [Ricinus communis]	0	-7.833	5.435
GSVIVT01035586001	296081814	XP_002518766.1	13.1.2.3.2	amino acid metabolism.synthesis.glutamate family.arginine.acetylglutamate kinase	Acetylglutamate kinase, putative [Ricinus communis]	4e-127	1.391	-2.016
GSVIVT01017270001	297743412	ABD28387.1	13.1.2.3.31	amino acid metabolism.synthesis.glutamate family.arginine.aspartate racemase	Asp/Glu racemase [Medicago truncatula]	2e-103	2.838	0
GSVIVT01031808001	225428691	XP_002521834.1	13.1.2.3.3	amino acid metabolism.synthesis.glutamate family.arginine.N-Acetylglutamate-5-P reductase	N-acetyl-gamma-glutamyl-phosphate reductase, putative [Ricinus communis]	9e-173	2.15	0
GSVIVT01029971001	296085909	XP_002515852.1	13.1.3.4	amino acid metabolism.synthesis.aspartate family.methionine	5-Methyltetrahydropteroyltriglutamate-homocysteine methyltransferase, putative [Ricinus communis]	0	2.572	0
GSVIVT01012228001	297738097	XP_002512068.1	13.1.3.1.1	amino acid metabolism.synthesis.aspartate family.asparagine.asparagine synthetase	Asparagine synthetase, putative [Ricinus communis]	0	7.044	0
GSVIVT01011646001	297737621	ACU30050.1	13.1.3.6.1.2	amino acid metabolism.synthesis.aspartate family.misc.homoserine.aspartate semialdehyde dehydrogenase	Aspartate-semialdehyde dehydrogenase [Glycine max]	4e-108	3.183	0
GSVIVT01017672001	225432153	NP_566574.1	13.1.3.4.12	amino acid metabolism.synthesis.aspartate family.methionine.homocysteine S-methyltransferase	Catalytic/methyltransferase [Arabidopsis thaliana]	9e-91	4.683	0
GSVIVT01011450001	296082945	AAR92031.1	13.1.3.4.1	amino acid metabolism.synthesis.aspartate family.methionine.cystathionine gamma-synthase	Cystathionine gamma synthase [Solanum lycopersicum]	0	1.824	3.35
GSVIVT01025612001	297741545	XP_002533003.1	13.1.3.5.4	amino acid metabolism.synthesis.aspartate family.lysine.diaminopimelate epimerase	Diaminopimelate epimerase, putative [Ricinus communis]	9e-155	7.409	0
GSVIVT01027627001	225453935	XP_002521713.1	13.1.3.5	amino acid metabolism.synthesis.aspartate family.lysine	Dihydrodipicolinate synthase, putative [Ricinus communis]	0	8.969	0
GSVIVT01023624001	297743657	XP_002884046.1	13.1.3.6.1.4	amino acid metabolism.synthesis.aspartate family.misc.homoserine.homoserine kinase	Homoserine kinase [Arabidopsis lyrata subsp. lyrata]	1e-104	3.218	0
GSVIVT01024109001	225427890	AAL58883.1	13.1.3.4	amino acid metabolism.synthesis.aspartate family.methionine	Methylthioadenosine/S-adenosyl homocysteine nucleosidase [Oryza sativa]	1e-107	2.528	0
GSVIVT01031492001	297734921	ADC45377.1	13.1.3.4	amino acid metabolism.synthesis.aspartate family.methionine	S-adenosylmethionine synthetase [Cleistogenes songorica]	5e-27	0	3.06
GSVIVT01004938001	296088173	YP_002376068.1	13.1.4.1	amino acid metabolism.synthesis.branched chain group.common	Acetoacetate decarboxylase [Cyanothece sp. PCC 7424]	1e-12	0	-2.709
GSVIVT01020689001	302143407	ACU26530.1	13.1.4.1	amino acid metabolism.synthesis.branched chain group.common	Acetohydroxyacid isomeroreductase [Glycine max]	0	3.835	0
GSVIVT01038219001	225434187	CAB56614.1	13.1.4.1.1	amino acid metabolism.synthesis.branched chain group.common.acetolactate synthase	Acetolactate synthase small subunit [Nicotiana plumbaginifolia]	3e-179	3.265	0
GSVIVT01016122001	298204781	NP_564034.1	13.1.5.1.1	amino acid metabolism.synthesis.serine-glycine-cysteine group.serine.phosphoglycerate dehydrogenase	3-Phosphoglycerate dehydrogenase (PGDH) [Arabidopsis thaliana]	0	4.518	0
GSVIVT01021872001	298204914	ADN33908.1	13.1.5.3.1	amino acid metabolism.synthesis.serine-glycine-cysteine group.cysteine.OASTL	Cysteine synthase [Cucumis melo subsp. melo]	2e-138	3.367	0
GSVIVT01026951001	225454278	ABQ88337.1	13.1.5.3.1	amino acid metabolism.synthesis.serine-glycine-cysteine group.cysteine.OASTL	Cysteine synthase OAS-TL3 [Glycine max]	0	3.846	0
GSVIVT01003165001	296090450	ACJ11736.1	13.1.5.1.1	amino acid metabolism.synthesis.serine-glycine-cysteine group.serine.phosphoglycerate dehydrogenase	Phosphoglycerate dehydrogenase [Gossypium hirsutum]	0	0	8.124
GSVIVT01014639001	296089887	CAC88763.1	13.1.5.3.2	amino acid metabolism.synthesis.serine-glycine-cysteine group.cysteine.SAT	Serine acetyltransferase 4 [Nicotiana tabacum]	4e-28	3.317	0
GSVIVT01018732001	222136863	ACM45081.1	13.1.6.1.2	amino acid metabolism.synthesis.aromatic aa.chorismate.3-dehydroquinate synthase	3-Dehydroquinate synthase [Vitis vinifera]	0	6.943	0
GSVIVT01009070001	302141986	ACY29660.1	13.1.6.1.1	amino acid metabolism.synthesis.aromatic aa.chorismate.3-deoxy-D-arabino-heptulosonate 7-phosphate synthase	3-Deoxy-D-arabino-heptulosonate-7-phosphate synthase 02 [Vitis vinifera]	0	3.256	0
GSVIVT01026584001	296088611	ACY29659.1	13.1.6.5.1	amino acid metabolism.synthesis.aromatic aa.tryptophan.anthranilate synthase	Anthranilate synthase 02 [Vitis vinifera]	0	4.781	0
GSVIVT01024770001	297745923	AAA74900.1	13.1.6.5.1	amino acid metabolism.synthesis.aromatic aa.tryptophan.anthranilate synthase	Anthranilate synthase alpha subunit [Ruta graveolens]	0	2.037	0
GSVIVT01030439001	297739158	XP_002316535.1	13.1.6.3.1	amino acid metabolism.synthesis.aromatic aa.phenylalanine.arogenate dehydratase / prephenate dehydratase	Arogenate/prephenate dehydratase [Populus trichocarpa]	1e-145	8.488	0
GSVIVT01011478001	225452920	XP_002324083.1	13.1.6.2.1	amino acid metabolism.synthesis.aromatic aa.phenylalanine and tyrosine.chorismate mutase	Chorismate mutase [Populus trichocarpa]	2e-123	4.041	0
GSVIVT01021979001	298204991	XP_002319582.1	13.1.6.1.10	amino acid metabolism.synthesis.aromatic aa.chorismate.dehydroquinate/shikimate dehydrogenase	Dehydroquinate dehydratase/shikimate dehydrogenase [Populus trichocarpa]	0	-2.95	2.85
GSVIVT01000716001	297735487	ACJ02772.1	13.1.6.5.5	amino acid metabolism.synthesis.aromatic aa.tryptophan.tryptophan synthase	Indole-3-glycerol phosphate lyase IGL1 [Lamium galeobdolon]	2e-128	4.064	0
GSVIVT01030116001	296085050	AED95637.1	13.1.6.5.4	amino acid metabolism.synthesis.aromatic aa.tryptophan.indole-3-glycerol phosphate synthase	Indole-3-glycerol phosphate synthase [Arabidopsis thaliana]	2e-154	3.382	0
GSVIVT01004278001	296088934	XP_002531225.1	13.1.6.1.1	amino acid metabolism.synthesis.aromatic aa.chorismate.3-deoxy-D-arabino-heptulosonate 7-phosphate synthase	Phospho-2-dehydro-3-deoxyheptonate aldolase 1, chloroplast precursor, putative [Ricinus communis]	0	2.45	0
GSVIVT01022229001	225438559	ACM45083.1	13.1.6.1.5	amino acid metabolism.synthesis.aromatic aa.chorismate.shikimate kinase	Shikimate kinase [Vitis vinifera]	2e-177	1.385	-2.603
GSVIVT01012644001	225444361	XP_002518519.1	13.1.6.5.5	amino acid metabolism.synthesis.aromatic aa.tryptophan.tryptophan synthase	Tryptophan synthase beta chain, putative [Ricinus communis]	0	9.098	0
GSVIVT01034496001	296081156	XP_002523228.1	13.1.7.7	amino acid metabolism.synthesis.histidine.histidinol-phosphate aminotransferase	Histidinol-phosphate aminotransferase, putative [Ricinus communis]	0	7.044	0
GSVIVT01017973001	297737049	AAC83458.1	13.1.7.6	amino acid metabolism.synthesis.histidine.imidazoleglycerol-phosphate dehydratase	Imidazoleglycerol phosphate dehydratase [Thlaspi goesingense]	6e-99	3.241	0
GSVIVT01032214001	297736339	XP_002314058.1	13.2.2.1	amino acid metabolism.degradation.glutamate family.glutamine	Silencing group B protein [Populus trichocarpa]	2e-61	3.773	0
GSVIVT01021429001	297740673	CAC33000.1	13.2.2.3	amino acid metabolism.degradation.glutamate family.arginine	Urease accessory protein G [Solanum tuberosum]	1e-132	6.008	0
GSVIVT01021041001	298205241	XP_002266202.1	13.2.3.4	amino acid metabolism.degradation.aspartate family.methionine	Adenosylhomocysteinase isoform 2,Homology dependent gene silencing 1 (HOG1) [Vitis vinifera]	9e-103	8.94	0
GSVIVT01007578001	297733649	XP_002328864.1	13.2.3.4	amino acid metabolism.degradation.aspartate family.methionine	Adenosylhomocysteinase/s-adenosyl-l-homocysteine hydrolase [Populus trichocarpa]	8e-105	2.483	0
GSVIVT01014998001	297738495	XP_002516185.1	13.2.3.5	amino acid metabolism.degradation.aspartate family.lysine	Aminoadipic semialdehyde synthase, putative [Ricinus communis]	0	2.412	0
GSVIVT01009430001	302142268	AAM23265.1	13.2.3.1.1	amino acid metabolism.degradation.aspartate family.asparagine.L-asparaginase	L-asparaginase [Glycine max]	4e-151	12.502	-2.696
GSVIVT01004793001	296084644	2.53236e+06	13.2.3.5	amino acid metabolism.degradation.aspartate family.lysine	Methylglutaconyl-CoA hydratase, mitochondrial precursor, putative [Ricinus communis]	2e-124	7.883	0
GSVIVT01028557001	297744298	ACV70032.1	13.2.4.1	amino acid metabolism.degradation.branched chain group.shared	3-Ketoacyl-CoA thiolase 1 [Petunia x hybrida]	0	0	-2.111
GSVIVT01022874001	225447955	NP_176295.3	13.2.5.2	amino acid metabolism.degradation.serine-glycine-cysteine group.glycine	Aminomethyltransferase [Arabidopsis thaliana]	4e-163	2.782	0
GSVIVT01012702001	302144120	ADN34064.1	13.2.5.2	amino acid metabolism.degradation.serine-glycine-cysteine group.glycine	Aminomethyltransferase [Cucumis melo subsp. melo]	0	2.965	-2.579
GSVIVT01023525001	302143633	XP_002521974.1	13.2.5.2	amino acid metabolism.degradation.serine-glycine-cysteine group.glycine	L-allo-threonine aldolase, putative [Ricinus communis]	1e-162	0	2.305
GSVIVT01012179001	225423543	ZP_05859820.1	13.2.5.2	amino acid metabolism.degradation.serine-glycine-cysteine group.glycine	L-serine dehydratase, iron-sulfur-dependent, beta subunit [Jonquetella anthropi E3_33 E1]	4	0	-3.92
GSVIVT01036786001	225465012	AAD19957.1	13.2.5.3	amino acid metabolism.degradation.serine-glycine-cysteine group.cysteine	Thiosulfate sulfurtransferase [Datisca glomerata]	6e-178	3.911	0
GSVIVT01000009001	296088294	NP_568496.1	13.2.6.2	amino acid metabolism.degradation.aromatic aa.tyrosine	Aminotransferase class IV family protein [Arabidopsis thaliana]	0	3	0
GSVIVT01014286001	302142963	XP_002317481.1	13.2.6.2	amino acid metabolism.degradation.aromatic aa.tyrosine	Aminotransferase family protein [Populus trichocarpa]	0	-4.486	-3.971
GSVIVT01020594001	225446437	XP_002328046.1	13.2.6.2	amino acid metabolism.degradation.aromatic aa.tyrosine	Aminotransferase family protein [Populus trichocarpa]	0	3.429	0
GSVIVT01020843001	302143531	XP_002526648.1	13.2.6.3	amino acid metabolism.degradation.aromatic aa.tryptophan	Enoyl-CoA hydratase, mitochondrial precursor, putative [Ricinus communis]	0	0	4.238
GSVIVT01034903001	225463912	XP_002533017.1	13.2.7	amino acid metabolism.degradation.histidine	Group II plp decarboxylase, putative [Ricinus communis]	0	7.409	0
GSVIVT01018057001	297737120	XP_002517058.1	14.1	S-assimilation.ATPS	ATP sulfurylase 1 (APS1), putative [Ricinus communis]	0	-1.013	1.968
GSVIVT01025246001	225435417	BAA33531.1	14.3	S-assimilation.sulfite redox	Sulfite reductase [Nicotiana tabacum]	0	3.016	0
GSVIVT01028873001	302143807	XP_002513661.1	15.1	metal handling.acquisition	Ferric-chelate reductase, putative [Ricinus communis]	0	7.15	0
GSVIVT01023105001	297739426	XP_002519390.1	15.1	metal handling.acquisition	Ferric-chelate reductase, putative [Ricinus communis]	0	7.484	0
GSVIVT01025598001	225439844	AEC09392.1	15.2	metal handling.binding, chelation and storage	Chloroplast-targeted copper chaperone protein [Arabidopsis thaliana]	5e-41	3.194	-2.669
GSVIVT01025049001	297746145	XP_002531099.1	15.2	metal handling.binding, chelation and storage	Chloroplast-targeted copper chaperone, putative [Ricinus communis]	3e-46	0	7.615
GSVIVT01035078001	296083308	CBL94161.1	15.2	metal handling.binding, chelation and storage	Copper binding family protein [Malus x domestica]	2e-28	7.562	0
GSVIVT01017936001	225432610	ADV57642.1	15.2	metal handling.binding, chelation and storage	Copper binding protein 7 [Gossypium hirsutum]	4e-53	4.103	0
GSVIVT01009140001	302142034	NP_180930.1	15.2	metal handling.binding, chelation and storage	Copper ion binding [Arabidopsis thaliana]	2e-51	3	0
GSVIVT01037359001	296083904	XP_002523254.1	15.2	metal handling.binding, chelation and storage	Copper ion binding protein, putative [Ricinus communis]	4e-73	1.647	-3.655
GSVIVT01024906001	297746028	XP_002520517.1	15.2	metal handling.binding, chelation and storage	Copper ion binding protein, putative [Ricinus communis]	2e-89	7.409	0
GSVIVT01032754001	225448548	Q948P6.1	15.2	metal handling.binding, chelation and storage	Ferritin-3, chloroplastic (SFerH-3) [Glycine max]	2e-107	0	-2.05
GSVIVT01026961001	225454288	NP_171656.1	15.2	metal handling.binding, chelation and storage	Heavy-metal-associated domain-containing protein [Arabidopsis thaliana]	1e-42	2.345	0
GSVIVT01031502001	225436508	NP_195958.1	15.2	metal handling.binding, chelation and storage	Heavy-metal-associated domain-containing protein [Arabidopsis thaliana]	7e-42	3.656	0
GSVIVT01005132001	297735874	NP_199887.2	15.2	metal handling.binding, chelation and storage	Metal ion binding [Arabidopsis thaliana]	4e-50	2.572	-2.599
GSVIVT01028844001	225464600	ADN33773.1	15.2	metal handling.binding, chelation and storage	Metal ion binding protein [Cucumis melo subsp. melo]	3e-23	2.862	1.332
GSVIVT01025734001	225440067	XP_002519493.1	15.2	metal handling.binding, chelation and storage	Metal ion binding protein, putative [Ricinus communis]	6e-58	1.844	2.506
GSVIVT01019413001	225426154	XP_002509857.1	15.2	metal handling.binding, chelation and storage	Metal ion binding protein, putative [Ricinus communis]	6e-41	0	3.595
GSVIVT01028846001	225464598	XP_002509857.1	15.2	metal handling.binding, chelation and storage	Metal ion binding protein, putative [Ricinus communis]	9e-32	5.24	0
GSVIVT01024969001	297746083	AAT02522.1	15.2	metal handling.binding, chelation and storage	Metallothionein 1a [Populus trichocarpa x Populus deltoides]	8e-14	4.493	1.466
GSVIVT01024970001	297746084	CAE12162.1	15.2	metal handling.binding, chelation and storage	Metallothionein-like protein [Quercus robur]	3e-14	13.826	-9.57
GSVIVT01021620001	297740815	NP_174335.4	15.2	metal handling.binding, chelation and storage	Phosphatase-associated family protein SIT4 [Arabidopsis thaliana]	0	0	3.031
GSVIVT01021049001	225433514	XP_002520613.1	15	metal handling	Selenium-binding protein, putative [Ricinus communis]	0	2.216	3.428
GSVIVT01007752001	225457034	ABD92702.1	16.1.1.2	secondary metabolism.isoprenoids.non-mevalonate pathway.DXR	1-Deoxy-D-xylulose 5-phosphate reductoisomerase [Hevea brasiliensis]	0	2.456	0
GSVIVT01029112001	225446170	AAW28999.1	16.1.1.1	secondary metabolism.isoprenoids.non-mevalonate pathway.DXS	1-Deoxy-D-xylulose-5-phosphate synthase [Antirrhinum majus]	0	3.415	0
GSVIVT01035799001	296081990	XP_002514364.1	16.1.1.1	secondary metabolism.isoprenoids.non-mevalonate pathway.DXS	1-Deoxy-D-xylulose-5-phosphate synthase, putative [Ricinus communis]	0	2.417	0
GSVIVT01017832001	225432422	XP_002516843.1	16.1.1.1	secondary metabolism.isoprenoids.non-mevalonate pathway.DXS	1-Deoxy-D-xylulose-5-phosphate synthase, putative [Ricinus communis]	0	7.484	0
GSVIVT01037382001	296083918	BAF98293.1	16.1.1.4	secondary metabolism.isoprenoids.non-mevalonate pathway.CMK	4-(Cytidine 5'-diphospho)-2-C-methyl-D-erythritol kinase [Hevea brasiliensis]	2e-178	2.611	0
GSVIVT01031908001	297741414	BAF98297.1	16.1.1.7	secondary metabolism.isoprenoids.non-mevalonate pathway.HDR	4-Hydroxy-3-methylbut-2-en-1-yl diphosphate reductase [Hevea brasiliensis]	0	1.116	-2.347
GSVIVT01007996001	297733970	AAD28640.2	16.1.1	secondary metabolism.isoprenoids.non-mevalonate pathway	Geranylgeranyl hydrogenase [Glycine max]	7e-157	0	-7.248
GSVIVT01009191001	302142078	NP_198997.1	16.1.1	secondary metabolism.isoprenoids.non-mevalonate pathway	Geranylgeranyl transferase alpha subunit-related/RAB geranylgeranyltransferase alpha subunit-related [Arabidopsis thaliana]	2e-60	3.087	0
GSVIVT01009654001	302142446	ADG01841.1	16.1.1.10	secondary metabolism.isoprenoids.non-mevalonate pathway.geranylgeranyl pyrophosphate synthase	Geranylgeranyl-diphosphate synthase [Medicago sativa]	6e-102	-8.082	-2.313
GSVIVT01019372001	225436251	AAQ62584.1	16.1.1	secondary metabolism.isoprenoids.non-mevalonate pathway	RAB geranylgeranyl transferase type II beta subunit [Glycine max]	1e-159	7.15	0
GSVIVT01023852001	297744455	AAB69726.1	16.1.2.3	secondary metabolism.isoprenoids.mevalonate pathway.HMG-CoA reductase	3-Hydroxy-3-methylglutaryl coenzyme A reductase [Camptotheca acuminata]	0	0	7.18
GSVIVT01013435001	297745608	AAD03789.1	16.1.2.3	secondary metabolism.isoprenoids.mevalonate pathway.HMG-CoA reductase	3-Hydroxy-3-methylglutaryl coenzyme A reductase [Morus alba]	0	7.409	0
GSVIVT01033765001	297740052	ABE80131.2	16.1.2.2	secondary metabolism.isoprenoids.mevalonate pathway.HMG-CoA synthase	HMG-I and HMG-Y, DNA-binding [Medicago truncatula]	7e-59	3.222	1.924
GSVIVT01019089001	297735261	AAQ84167.1	16.1.2.7	secondary metabolism.isoprenoids.mevalonate pathway.isopentenyl pyrophosphate:dimethyllallyl pyrophosphate isomerase	Isopentenyl pyrophosphate isomerase [Pueraria montana var. lobata]	2e-123	2.254	0
GSVIVT01011287001	225464152	ABW87316.1	16.1.2.6	secondary metabolism.isoprenoids.mevalonate pathway.mevalonate diphosphate decarboxylase	Mevalonate disphosphate decarboxylase [Solanum lycopersicum]	0	0	2.582
GSVIVT01000037001	225450989	AAL18925.1	16.1.2.4	secondary metabolism.isoprenoids.mevalonate pathway.mevalonate kinase	Mevalonate kinase [Hevea brasiliensis]	8e-171	3.621	0
GSVIVT01018072001	297737132	ABB52807.1	16.1.3.3	secondary metabolism.isoprenoids.tocopherol biosynthesis.MPBQ/MSBQ methyltransferase	MPBQ/MSBQ methyltransferase 2 [Helianthus annuus]	2e-114	2.611	0
GSVIVT01028864001	302143799	BAI47580.1	16.1.4.6	secondary metabolism.isoprenoids.carotenoids.carotenoid beta ring hydroxylase	Beta-carotene hydroxylase [Ipomoea nil]	5e-100	0	-3.566
GSVIVT01014569001	302143188	AAS66357.1	16.1.5	secondary metabolism.isoprenoids.terpenoids	(-)-Germacrene D synthase [Vitis vinifera]	0	4.216	0
GSVIVT01014566001	302143187	AAS66357.1	16.1.5	secondary metabolism.isoprenoids.terpenoids	(-)-Germacrene D synthase [Vitis vinifera]	0	7.484	0
GSVIVT01030646001	297739329	ADR74209.1	16.1.5	secondary metabolism.isoprenoids.terpenoids	(3R)-linalool synthase [Vitis vinifera]	0	7.409	0
GSVIVT01029488001	225443458	ADK12003.1	16.1.5	secondary metabolism.isoprenoids.terpenoids	Beta-amyrin synthase [Aralia elata]	0	0	-3.318
GSVIVT01029508001	297735719	ADK12003.1	16.1.5	secondary metabolism.isoprenoids.terpenoids	Beta-amyrin synthase [Aralia elata]	0	3.302	0
GSVIVT01021490001	297740722	BAB83088.1	16.1.5	secondary metabolism.isoprenoids.terpenoids	Beta-amyrin synthase [Betula platyphylla]	5e-19	0	3.317
GSVIVT01011541001	225463242	XP_002304364.1	16.2.1.3	secondary metabolism.phenylpropanoids.lignin biosynthesis.4CL	4-Coumarate: CoA ligase [Populus trichocarpa]	0	-2.167	0
GSVIVT01031500001	297734926	XP_002305282.1	16.2.1.3	secondary metabolism.phenylpropanoids.lignin biosynthesis.4CL	4-Coumarate: CoA ligase [Populus trichocarpa]	2e-104	2.076	0
GSVIVT01029183001	297735381	AAC39366.1	16.2.1.3	secondary metabolism.phenylpropanoids.lignin biosynthesis.4CL	4-Coumarate: CoA ligase 1 [Populus trichocarpa x Populus deltoides]	3e-120	0	8.124
GSVIVT01008694001	302141678	XP_002307770.1	16.2.1.3	secondary metabolism.phenylpropanoids.lignin biosynthesis.4CL	4-Coumarate-CoA ligase [Populus trichocarpa]	0	2.44	0
GSVIVT01001985001	297735971	EFY86754.1	16.2.1.3	secondary metabolism.phenylpropanoids.lignin biosynthesis.4CL	4-Coumarate-CoA ligase-like protein [Metarhizium acridum CQMa 102]	1.6	-1.958	2.091
GSVIVT01029182001	297735380	XP_002533186.1	16.2.1.3	secondary metabolism.phenylpropanoids.lignin biosynthesis.4CL	AMP dependent 4-coumarate-CoA ligase, putative [Ricinus communis]	0	0	10.445
GSVIVT01010358001	225425844	XP_002514964.1	16.2.1.3	secondary metabolism.phenylpropanoids.lignin biosynthesis.4CL	AMP dependent 4-coumarate-CoA ligase, putative [Ricinus communis]	0	-2.423	0
GSVIVT01013358001	297745541	XP_002510668.1	16.2.1.3	secondary metabolism.phenylpropanoids.lignin biosynthesis.4CL	AMP dependent ligase, putative [Ricinus communis]	3e-97	2.427	0
GSVIVT01031715001	225428851	Q43237.1	16.2.1.6	secondary metabolism.phenylpropanoids.lignin biosynthesis.CCoAOMT	Caffeoyl-CoA-O-methyltransferase; [Vitis vinifera]	7e-140	-1.171	3.683
GSVIVT01003150001	225428916	ABM67695.1	16.2.1.10	secondary metabolism.phenylpropanoids.lignin biosynthesis.CAD	Cinnamyl alcohol dehydrogenase [Citrus sinensis]	5e-176	3.853	0
GSVIVT01006462001	225468822	ACC63874.1	16.2.1.10	secondary metabolism.phenylpropanoids.lignin biosynthesis.CAD	Cinnamyl alcohol dehydrogenase [Populus trichocarpa]	7e-175	2.773	-2.294
GSVIVT01002109001	296080874	XP_002322761.1	16.2.1.10	secondary metabolism.phenylpropanoids.lignin biosynthesis.CAD	Cinnamyl alcohol dehydrogenase-like protein [Populus trichocarpa]	2e-153	2.325	0
GSVIVT01026631001	225431409	XP_002300211.1	16.2.1.10	secondary metabolism.phenylpropanoids.lignin biosynthesis.CAD	Cinnamyl alcohol dehydrogenase-like protein [Populus trichocarpa]	2e-170	7.7	0
GSVIVT01025703001	297741616	ADY02661.1	16.2.1.1	secondary metabolism.phenylpropanoids.lignin biosynthesis.PAL	Phenylalanine ammonia lyase [Parrya nudicaulis]	0	0	5.826
GSVIVT01003748001	225469071	XP_002514787.1	16.2	secondary metabolism.phenylpropanoids	Anthranilate N-benzoyltransferase protein, putative [Ricinus communis]	0	1.816	-3.956
GSVIVT01028891001	302143821	XP_002513671.1	16.2	secondary metabolism.phenylpropanoids	Anthranilate N-benzoyltransferase protein, putative [Ricinus communis]	0	0	-3.117
GSVIVT01015704001	225465753	XP_002510627.1	16.2	secondary metabolism.phenylpropanoids	Anthranilate N-benzoyltransferase protein, putative [Ricinus communis] >gb|EEF52814.1| Anthranilate N-benzoyltransferase protein, putative [Ricinus communis]	2e-81	-7.531	0
GSVIVT01033999001	297740239	XP_002278801.2	16.2	secondary metabolism.phenylpropanoids	BAHD acyltransferase DCR-like [Vitis vinifera]	0	10.098	0
GSVIVT01024259001	225454593	AAN09798.1	16.2	secondary metabolism.phenylpropanoids	Benzoyl coenzyme A: benzyl alcohol benzoyl transferase [Nicotiana tabacum]	0	7.238	0
GSVIVT01009185001	302142072	ACN54323.1	16.2	secondary metabolism.phenylpropanoids	NADPH:cytochrome P450 reductase [Gossypium hirsutum]	0	7.238	0
GSVIVT01023631001	225445830	ABO40491.1	16.2	secondary metabolism.phenylpropanoids	Shikimate/quinate hydroxycinnamoyltransferase, hydroxycinnamoyl-CoA [Coffea arabica]	4e-149	0	-7.451
GSVIVT01016053001	298204733	ACC63882.1	16.2	secondary metabolism.phenylpropanoids	Shikimate/quinate O-hydroxycinnamoyltransferase [Populus trichocarpa]	0	0	3.732
GSVIVT01033611001	225441250	XP_002532594.1	16.4.1	secondary metabolism.N misc.alkaloid-like	Strictosidine synthase, putative [Ricinus communis]	2e-157	2.445	0
GSVIVT01028441001	297744232	ACN62126.1	16.4.1	secondary metabolism.N misc.alkaloid-like	Tryptophan decarboxylase [Capsicum annuum]	0	3.17	0
GSVIVT01022723001	225427465	ABA28312.1	16.5.1.3.3	secondary metabolism.sulfur-containing.glucosinolates.degradation.nitrilase	Nitrilase 4B [Lupinus angustifolius]	7e-138	-4.392	0
GSVIVT01001419001	225470834	XP_002524351.1	16.5.99.1	secondary metabolism.sulfur-containing.misc.alliinase	Alliin lyase precursor, putative [Ricinus communis]	9e-180	0	8.892
GSVIVT01023740001	225445726	NP_200588.2	16.7	secondary metabolism.wax	Eceriferum 3 (CER3) [Arabidopsis thaliana]	0	-1.486	-4.161
GSVIVT01032392001	225452316	AAQ55182.1	16.8.2	secondary metabolism.flavonoids.chalcones	Chalcone isomerase [Solanum lycopersicum]	7e-92	0	-8.904
GSVIVT01032685001	297736495	XP_002325926.1	16.8.2	secondary metabolism.flavonoids.chalcones	Chalcone isomerase-like protein [Populus trichocarpa]	3e-93	-2.085	0
GSVIVT01035129001	296083348	CAA11226.1	16.8.2	secondary metabolism.flavonoids.chalcones	Chalcone reductase [Sesbania rostrata]	3e-82	6.943	0
GSVIVT01000521001	296090505	ACN30003.1	16.8.2	secondary metabolism.flavonoids.chalcones	Chalcone synthase [Vitis rotundifolia]	2e-49	0	-2.638
GSVIVT01032968001	296082254	AAB72091.1	16.8.2	secondary metabolism.flavonoids.chalcones	Chalcone synthase [Vitis vinifera]	0	-4.999	0
GSVIVT01010563001	297741064	ACM47246.1	16.8.2	secondary metabolism.flavonoids.chalcones	Resveratrol synthase [Vitis rotundifolia]	0	0	10.86
GSVIVT01010554001	297741059	ABC84860.1	16.8.2	secondary metabolism.flavonoids.chalcones	Resveratrol synthase [Vitis vinifera]	0	0	6.421
GSVIVT01010591001	225455398	ABF06884.1	16.8.2	secondary metabolism.flavonoids.chalcones	Stilbene synthase [Vitis pseudoreticulata]	0	-3.078	1.731
GSVIVT01010574001	297741070	ABF06883.1	16.8.2	secondary metabolism.flavonoids.chalcones	Stilbene synthase [Vitis pseudoreticulata]	0	0	7.762
GSVIVT01010590001	225455396	ABJ97071.1	16.8.2	secondary metabolism.flavonoids.chalcones	Stilbene synthase 1 [Vitis vinifera]	0	-2.287	5.674
GSVIVT01010561001	297741063	AAL09047.1	16.8.2	secondary metabolism.flavonoids.chalcones	Stilbene synthase 2 [Vitis sp. cv. 'Norton']	9e-146	0	6.636
GSVIVT01006396001	297744876	XP_002271372.2	16.8.3.1	secondary metabolism.flavonoids.dihydroflavonols.dihydroflavonol 4-reductase	Anthocyanidin reductase [Vitis vinifera]	0	2.782	0
GSVIVT01013434001	225457658	XP_002275562.1	16.8.3.1	secondary metabolism.flavonoids.dihydroflavonols.dihydroflavonol 4-reductase	Bifunctional dihydroflavonol 4-reductase/flavanone 4-reductase [Vitis vinifera]	0	3.507	3.326
GSVIVT01034241001	225465530	XP_002273454.1	16.8.3.1	secondary metabolism.flavonoids.dihydroflavonols.dihydroflavonol 4-reductase	Bifunctional dihydroflavonol 4-reductase/flavanone 4-reductase [Vitis vinifera]	0	0	3.973
GSVIVT01013433001	225457656	XP_002275531.1	16.8.3.1	secondary metabolism.flavonoids.dihydroflavonols.dihydroflavonol 4-reductase	Bifunctional dihydroflavonol 4-reductase/flavanone 4-reductase isoform 1 [Vitis vinifera]	0	8.731	0
GSVIVT01012389001	298205085	XP_003634871.1	16.8.3.1	secondary metabolism.flavonoids.dihydroflavonols.dihydroflavonol 4-reductase	Bifunctional dihydroflavonol 4-reductase/flavanone 4-reductase-like [Vitis vinifera]	0	3.507	0
GSVIVT01024672001	225434488	XP_002275195.1	16.8.3.1	secondary metabolism.flavonoids.dihydroflavonols.dihydroflavonol 4-reductase	Dihydroflavonol-4-reductase [Vitis vinifera]	0	4.791	0
GSVIVT01019510001	297742316	XP_002270919.2	16.8.3.1	secondary metabolism.flavonoids.dihydroflavonols.dihydroflavonol 4-reductase	Dihydroflavonol-4-reductase-like [Vitis vinifera]	0	3.311	-5.336
GSVIVT01027600001	296089142	XP_002278874.1	16.8.3.1	secondary metabolism.flavonoids.dihydroflavonols.dihydroflavonol 4-reductase	Dihydroflavonol-4-reductase-like [Vitis vinifera]	0	3.194	0
GSVIVT01008913001	302141855	BAE75806.1	16.8.4	secondary metabolism.flavonoids.flavonols	Flavonol synthase [Vitis vinifera]	2e-120	0	-10.367
GSVIVT01012846001	225446207	XP_003609468.1	16.8.4	secondary metabolism.flavonoids.flavonols	Flavonol synthase/flavanone 3-hydroxylase [Medicago truncatula]	6e-161	3.469	0
GSVIVT01017737001	225432270	XP_002516897.1	16.8.4	secondary metabolism.flavonoids.flavonols	Flavonol synthase/flavanone 3-hydroxylase, putative [Ricinus communis]	7e-167	6.943	0
GSVIVT01013260001	297742179	XP_002527641.1	16.8.4	secondary metabolism.flavonoids.flavonols	Flavonol synthase/flavanone 3-hydroxylase, putative [Ricinus communis]	2e-139	3.621	0
GSVIVT01009520001	225458585	NP_195062.1	16.8.4	secondary metabolism.flavonoids.flavonols	Terpene cyclase/mutase-related [Arabidopsis thaliana]	3e-155	1.99	0
GSVIVT01022411001	225438289	CAI56332.1	16.8.5.1	secondary metabolism.flavonoids.isoflavones.isoflavone reductase	Isoflavone reductase-like protein 3 [Vitis vinifera]	4e-172	0	4.02
GSVIVT01023790001	225428442	CAI56335.1	16.8.5.1	secondary metabolism.flavonoids.isoflavones.isoflavone reductase	Isoflavone reductase-like protein 6 [Vitis vinifera]	7e-175	1.19	-2.487
GSVIVT01023789001	225428444	XP_002313789.1	16.8.5.1	secondary metabolism.flavonoids.isoflavones.isoflavone reductase	Phenylcoumaran benzylic ether reductase-like protein [Populus trichocarpa]	2e-128	2.456	0
GSVIVT01024554001	297745753	ABA59555.1	16.8	misc.cytochrome P450	Cinnamate-4-hydroxylase [Parthenocissus henryana]	0	-1.79	2.056
GSVIVT01027361001	225465379	ADN39436.1	16.8	secondary metabolism.flavonoids.	Flavonoid biosynthesis oxidoreductase protein [Solanum lycopersicum]	2e-157	-3.236	0
GSVIVT01021134001	297740444	XP_002305104.1	16.8	secondary metabolism.flavonoids.	Flavonoid o-methyltransferase related [Populus trichocarpa]	1e-58	0	3.367
GSVIVT01007878001	297733885	CAI54278.1	16.8	secondary metabolism.flavonoids.	Flavonoid-3'-hydroxylase [Vitis vinifera]	0	3.374	0
GSVIVT01032809001	225448451	XP_002272995.1	16.8	secondary metabolism.flavonoids.	Leucoanthocyanidin dioxygenase [Vitis vinifera]	0	3.302	0
GSVIVT01011165001	296083163	XP_002272995.1	16.8	secondary metabolism.flavonoids.	Leucoanthocyanidin dioxygenase [Vitis vinifera]	4e-141	4.054	0
GSVIVT01018335001	297734657	XP_002528475.1	16.8	secondary metabolism.flavonoids.	Leucoanthocyanidin dioxygenase, putative [Ricinus communis]	1e-123	-1.679	3.56
GSVIVT01015908001	296087562	XP_002518394.1	16.8	secondary metabolism.flavonoids.	Leucoanthocyanidin dioxygenase, putative [Ricinus communis]	8e-129	3.535	0
GSVIVT01022172001	296082455	AAY47050.1	16.10	secondary metabolism.simple phenols	Ascorbate oxidase [Solanum lycopersicum]	0	-2.138	1.005
GSVIVT01032103001	225450111	AAX48772.1	17.1.1.1.10	hormone metabolism.abscisic acid.synthesis-degradation.synthesis.9-cis-epoxycarotenoid dioxygenase	9,10[9',10']carotenoid cleavage dioxygenase [Vitis vinifera]	0	2.443	0
GSVIVT01038080001	296086773	AAR11193.1	17.1.1.1.10	hormone metabolism.abscisic acid.synthesis-degradation.synthesis.9-cis-epoxycarotenoid dioxygenase	9-cis-epoxycarotenoid dioxygenase 1 [Vitis vinifera]	0	5.522	0
GSVIVT01029057001	297741917	XP_002518139.1	17.1.1.1.10	hormone metabolism.abscisic acid.synthesis-degradation.synthesis.9-cis-epoxycarotenoid dioxygenase	9-cis-epoxycarotenoid dioxygenase, putative [Ricinus communis]	0	-3.376	-3.4
GSVIVT01025282001	297746332	XP_002314067.1	17.1.1	hormone metabolism.abscisic acid.synthesis-degradation	Xanthine dehydrogenase [Populus trichocarpa]	0	-1.286	2.202
GSVIVT01022128001	225438718	AAR11195.1	17.1.1.1.1	hormone metabolism.abscisic acid.synthesis-degradation.synthesis.zeaxanthin epoxidase	Zeaxanthin epoxidase [Vitis vinifera]	0	7.044	0
GSVIVT01009889001	225458007	NP_568606.1	17.1.3	hormone metabolism.abscisic acid.induced-regulated-responsive-activated	Abscisic acid-responsive HVA22 family protein [Arabidopsis thaliana]	2e-89	2.898	0
GSVIVT01012543001	296088794	NP_177592.1	17.1.3	hormone metabolism.abscisic acid.induced-regulated-responsive-activated	ATHVA22A [Arabidopsis thaliana]	8e-29	3.172	0
GSVIVT01008576001	225456377	NP_568744.1	17.1.3	hormone metabolism.abscisic acid.induced-regulated-responsive-activated	ATHVA22E [Arabidopsis thaliana]	2e-40	8.195	0
GSVIVT01019136001	297735298	NP_196452.1	17.1.3	hormone metabolism.abscisic acid.induced-regulated-responsive-activated	GRAM domain-containing protein / ABA-responsive protein-related [Arabidopsis thaliana]	9e-61	-4	0
GSVIVT01010252001	225468805	NP_196824.1	17.1.3	hormone metabolism.abscisic acid.induced-regulated-responsive-activated	GRAM domain-containing protein / ABA-responsive protein-related [Arabidopsis thaliana]	8e-104	7.827	0
GSVIVT01033015001	296082291	AEA50965.1	17.1.3	hormone metabolism.abscisic acid.induced-regulated-responsive-activated	PDF1-interacting protein 3 [Gossypium barbadense]	9e-88	-1.753	4.363
GSVIVT01000958001	296088731	AEA50965.1	17.1.3	hormone metabolism.abscisic acid.induced-regulated-responsive-activated	PDF1-interacting protein 3 [Gossypium barbadense]	3e-92	6.256	0
GSVIVT01020012001	225425728	XP_002522404.1	17.1.3	hormone metabolism.abscisic acid.induced-regulated-responsive-activated	Protein HVA22, putative [Ricinus communis]	8e-75	7.044	0
GSVIVT01016901001	225442363	ACZ56438.1	17.2.1	hormone metabolism.auxin.synthesis-degradation	IAA-amino acid hydrolase [Populus tomentosa]	0	1.955	0
GSVIVT01008852001	302141803	XP_002302231.1	17.2.1	hormone metabolism.auxin.synthesis-degradation	IAA-amino acid hydrolase 9 [Populus trichocarpa]	0	3.462	0
GSVIVT01020159001	296086495	XP_002520216.1	17.2.1	hormone metabolism.auxin.synthesis-degradation	IAA-amino acid hydrolase ILR1 precursor, putative [Ricinus communis]	2e-180	2.383	0
GSVIVT01011430001	225452845	NP_189539.1	17.2.2	hormone metabolism.auxin.signal transduction	AAR3 (antiauxin-resistant 3) [Arabidopsis thaliana]	3e-84	9.071	0
GSVIVT01011756001	297737708	XP_002312436.1	17.2.2	hormone metabolism.auxin.signal transduction	Auxin efflux carrier component [Populus trichocarpa]	5e-142	0	2.792
GSVIVT01019126001	225431003	XP_002329004.1	17.2.2	hormone metabolism.auxin.signal transduction	Auxin efflux carrier component [Populus trichocarpa]	3e-159	8.969	0
GSVIVT01029853001	225439082	XP_002323690.1	17.2.2	hormone metabolism.auxin.signal transduction	Auxin efflux carrier component, auxin transport protein [Populus trichocarpa]	0	7.238	0
GSVIVT01033986001	225440646	CAI05895.1	17.2.2	hormone metabolism.auxin.signal transduction	Auxin influx carrier protein [Prunus avium]	0	8.451	0
GSVIVT01008917001	225459481	ABN81351.1	17.2.2	hormone metabolism.auxin.signal transduction	Auxin influx transport protein [Casuarina glauca]	0	10.469	0
GSVIVT01031649001	296089614	AAX84672.1	17.2.3	hormone metabolism.auxin.induced-regulated-responsive-activated	Aldo/keto reductase (AKR) [Manihot esculenta]	5e-158	0	7.693
GSVIVT01020815001	225446767	XP_002521589.1	17.2.3	hormone metabolism.auxin.induced-regulated-responsive-activated	Aldo/keto reductase, putative [Ricinus communis]	5e-176	2.385	-8.134
GSVIVT01018047001	225432798	XP_002517067.1	17.2.3	hormone metabolism.auxin.induced-regulated-responsive-activated	Aldo/keto reductase, putative [Ricinus communis]	1e-152	6.943	0
GSVIVT01017899001	225432548	AAQ74889.1	17.2.3	hormone metabolism.auxin.induced-regulated-responsive-activated	Al-induced protein [Gossypium hirsutum]	3e-119	4.56	1.492
GSVIVT01008676001	302141666	AAF16673.1	17.2.3	hormone metabolism.auxin.induced-regulated-responsive-activated	Auxin-independent growth promoter [Arabidopsis thaliana]	0	7.15	0
GSVIVT01009080001	302141996	AAF18531.1	17.2.3	hormone metabolism.auxin.induced-regulated-responsive-activated	Auxin-independent growth promoter [Arabidopsis thaliana]	0	7.943	0
GSVIVT01023934001	297744531	NP_001147822.1	17.2.3	hormone metabolism.auxin.induced-regulated-responsive-activated	Auxin-independent growth promoter [Zea mays]	0	3.487	0
GSVIVT01003216001	225462928	AAD39288.1	17.2.3	hormone metabolism.auxin.induced-regulated-responsive-activated	Auxin-independent growth promoter protein [Arabidopsis thaliana]	0	7.238	0
GSVIVT01016152001	298204800	BAF00006.1	17.2.3	hormone metabolism.auxin.induced-regulated-responsive-activated	Auxin-independent growth promoter protein [Arabidopsis thaliana]	0	7.7	0
GSVIVT01015089001	225444748	BAB11427.1	17.2.3	hormone metabolism.auxin.induced-regulated-responsive-activated	Auxin-independent growth promoter-like protein [Arabidopsis thaliana]	2e-109	3.239	0
GSVIVT01032509001	296087698	XP_002517375.1	17.2.3	hormone metabolism.auxin.induced-regulated-responsive-activated	Auxin-induced protein 5NG4, putative [Ricinus communis]	2e-100	0	-3.157
GSVIVT01020190001	296086520	XP_002531390.1	17.2.3	hormone metabolism.auxin.induced-regulated-responsive-activated	Auxin-induced protein 5NG4, putative [Ricinus communis]	3e-105	7.331	0
GSVIVT01034524001	296081175	XP_002534346.1	17.2.3	hormone metabolism.auxin.induced-regulated-responsive-activated	Auxin-induced protein 5NG4, putative [Ricinus communis]	8e-141	10.379	0
GSVIVT01025798001	225440165	XP_002517269.1	17.2.3	hormone metabolism.auxin.induced-regulated-responsive-activated	Auxin-induced protein 5NG4, putative [Ricinus communis]	1e-180	10.968	0
GSVIVT01036586001	296087806	XP_002525547.1	17.2.3	hormone metabolism.auxin.induced-regulated-responsive-activated	Auxin-induced protein 5NG4, putative [Ricinus communis]	5e-158	11.847	0
GSVIVT01009805001	302142578	XP_002510467.1	17.2.3	hormone metabolism.auxin.induced-regulated-responsive-activated	Auxin-induced protein 5NG4, putative [Ricinus communis]	2e-178	11.944	0
GSVIVT01030035001	296084989	XP_002870443.1	17.2.3	hormone metabolism.auxin.induced-regulated-responsive-activated	Auxin-responsive family protein [Arabidopsis lyrata subsp. lyrata]	5e-99	3.317	0
GSVIVT01000176001	296087366	XP_002300248.1	17.2.3	hormone metabolism.auxin.induced-regulated-responsive-activated	Auxin-responsive GH3 family protein [Populus trichocarpa]	0	3.367	0
GSVIVT01037892001	296083098	NP_179101.1	17.2.3	hormone metabolism.auxin.induced-regulated-responsive-activated	Auxin-responsive GH3.1 [Arabidopsis thaliana]	0	-1.112	-2.179
GSVIVT01036283001	296087930	XP_002531288.1	17.2.3	hormone metabolism.auxin.induced-regulated-responsive-activated	Auxin-responsive protein IAA16, putative [Ricinus communis]	2e-83	4.064	0
GSVIVT01017046001	297743239	XP_002516003.1	17.2.3	hormone metabolism.auxin.induced-regulated-responsive-activated	Auxin-responsive protein IAA27, putative [Ricinus communis]	2e-113	9.526	0
GSVIVT01016972001	297743183	XP_002515959.1	17.2.3	hormone metabolism.auxin.induced-regulated-responsive-activated	Auxin-responsive protein IAA6, putative [Ricinus communis]	1e-108	8.409	0
GSVIVT01019543001	297742342	XP_002523350.1	17.2.3	hormone metabolism.auxin.induced-regulated-responsive-activated	Dopamine beta-monooxygenase, putative [Ricinus communis]	2e-40	2.079	2.297
GSVIVT01014067001	302142791	NP_197105.1	17.3.1.1.1	hormone metabolism.brassinosteroid.synthesis-degradation.BRs.DET2	3-Oxo-5-alpha-steroid 4-dehydrogenase family protein/steroid 5-alpha-reductase family protein [Arabidopsis thaliana]	9e-48	-7.349	-9.19
GSVIVT01033776001	225440994	ADM07459.1	17.3.1.2.4	hormone metabolism.brassinosteroid.synthesis-degradation.sterols.FACKEL	Delta14-sterol reductase [Solanum lycopersicum]	8e-167	8.409	0
GSVIVT01027208001	296085351	CAL69911.1	17.3.1.2.3	hormone metabolism.brassinosteroid.synthesis-degradation.sterols.CYP51	Obtusifoliol-14-demethylase [Petunia x hybrida]	0	2.928	0
GSVIVT01001101001	296085537	CAL69911.1	17.3.1.2.3	hormone metabolism.brassinosteroid.synthesis-degradation.sterols.CYP51	Obtusifoliol-14-demethylase [Petunia x hybrida]	0	7.238	0
GSVIVT01031002001	225452086	BAE16981.1	17.3.1.2.6	hormone metabolism.brassinosteroid.synthesis-degradation.sterols.DWF7	Sterol 1(STE1); DWF7; C-5 sterol desaturase [Zinnia elegans]	2e-127	2.456	0
GSVIVT01009786001	302142560	XP_002300742.1	17.4.1	hormone metabolism.cytokinin.synthesis-degradation	Cytokinin oxidase [Populus trichocarpa]	0	5.289	0
GSVIVT01011107001	296086721	ABG82043.1	17.4.1	hormone metabolism.cytokinin.synthesis-degradation	Isopentenyltransferase [Malus hupehensis]	1e-87	7.044	0
GSVIVT01011612001	297737593	XP_002314765.1	17.4.2	hormone metabolism.cytokinin.signal transduction	Histidine kinase cytokinin receptor [Populus trichocarpa]	0	0	2.346
GSVIVT01018749001	297734988	XP_002303406.1	17.4.2	hormone metabolism.cytokinin.signal transduction	Histidine kinase osmosensor protein [Populus trichocarpa]	0	8.326	0
GSVIVT01038652001	225455205	XP_002524434.1	17.5.1	hormone metabolism.ethylene.synthesis-degradation	1-Aminocyclopropane-1-carboxylate oxidase, putative [Ricinus communis]	1e-156	-2.889	0
GSVIVT01019414001	297742239	AAB70885.1	17.5.1	hormone metabolism.ethylene.synthesis-degradation	1-Aminocyclopropane-1-carboxylate synthase [Pelargonium x hortorum]	0	2.484	0
GSVIVT01035794001	225430182	XP_002324836.1	17.5.1	hormone metabolism.ethylene.synthesis-degradation	2-Oxoglutarate-dependent dioxygenase [Populus trichocarpa]	2e-111	0	2.898
GSVIVT01032801001	297736594	XP_002311230.1	17.5.1	hormone metabolism.ethylene.synthesis-degradation	2-Oxoglutarate-dependent dioxygenase [Populus trichocarpa]	3e-83	3.107	0
GSVIVT01031840001	225428665	XP_002330269.1	17.5.1	hormone metabolism.ethylene.synthesis-degradation	2-Oxoglutarate-dependent dioxygenase [Populus trichocarpa]	3e-132	3.305	0
GSVIVT01027759001	296083615	AAC49827.1	17.5.1	hormone metabolism.ethylene.synthesis-degradation	Desacetoxyvindoline 4-hydroxylase [Catharanthus roseus]	6e-84	3.407	0
GSVIVT01027744001	296083605	XP_002529304.1	17.5.1	hormone metabolism.ethylene.synthesis-degradation	Desacetoxyvindoline 4-hydroxylase, putative [Ricinus communis]	9e-142	0	-4.783
GSVIVT01027741001	296083602	XP_002529304.1	17.5.1	hormone metabolism.ethylene.synthesis-degradation	Desacetoxyvindoline 4-hydroxylase, putative [Ricinus communis]	4e-89	2.119	0
GSVIVT01011670001	297737639	XP_002525989.1	17.5.1	hormone metabolism.ethylene.synthesis-degradation	Desacetoxyvindoline 4-hydroxylase, putative [Ricinus communis]	3e-59	7.15	0
GSVIVT01006065001	296090728	AAO37687.1	17.5.1	hormone metabolism.ethylene.synthesis-degradation	Ethylene-forming-enzyme (EFE);1-aminocyclopropane-1-carboxylic acid oxidase 1 [Vitis vinifera]	3e-28	10.273	0
GSVIVT01003114001	296084480	NP_001030839.5	17.5.1	hormone metabolism.ethylene.synthesis-degradation	Ethylene-overproducer 1 (ETO1); protein binding, bridging [Arabidopsis thaliana]	0	3.317	0
GSVIVT01030314001	297735636	XP_002877822.1	17.5.1	hormone metabolism.ethylene.synthesis-degradation	Ethylene-overproduction protein 1 [Arabidopsis lyrata subsp. lyrata]	0	2.037	0
GSVIVT01015310001	225445104	XP_002514229.1	17.5.1	hormone metabolism.ethylene.synthesis-degradation	Hyoscyamine 6-dioxygenase, putative [Ricinus communis]	1e-159	0	-2.122
GSVIVT01009907001	302142662	P41090.1	17.5.1	hormone metabolism.ethylene.synthesis-degradation	Naringenin,2-oxoglutarate 3-dioxygenase[Vitis vinifera]	3e-134	2.818	0
GSVIVT01013913001	225455022	ADC94858.1	17.5.2	hormone metabolism.ethylene.signal transduction	ERF transcription factor 2 [Vitis pseudoreticulata]	2e-91	1.561	4.719
GSVIVT01038085001	296086775	ACL81480.3	17.5.2	hormone metabolism.ethylene.signal transduction	Ethylene receptor [Dimocarpus longan]	0	2.717	0
GSVIVT01013903001	297744996	ADJ67441.1	17.5.2	hormone metabolism.ethylene.signal transduction	Ethylene response factor 12 [Actinidia deliciosa]	9e-20	7.484	0
GSVIVT01014291001	225461524	AAO34705.1	17.5.2	hormone metabolism.ethylene.signal transduction	Ethylene response factor 3 [Solanum lycopersicum]	2e-43	2.76	1.645
GSVIVT01020584001	225446428	ABK96798.1	17.5.2	hormone metabolism.ethylene.signal transduction	Ethylene response factor 3 [Solanum tuberosum]	1e-42	-1.328	3.242
GSVIVT01037712001	297737487	XP_002894264.1	17.5.2	hormone metabolism.ethylene.signal transduction	Ethylene responsive element binding factor 3 (ERF3) [Arabidopsis lyrata subsp. lyrata]	7e-42	3.075	0
GSVIVT01015491001	225445422	ABM67696.1	17.5.2	hormone metabolism.ethylene.signal transduction	Ethylene responsive element-binding protein [Citrus sinensis]	5e-91	3.621	0
GSVIVT01004798001	296084649	BAI52953.1	17.5.2	hormone metabolism.ethylene.signal transduction	Ethylene responsive transcription factor 1a [Citrullus lanatus subsp. vulgaris]	2e-15	3.326	0
GSVIVT01021146001	297740455	XP_002522517.1	17.5.2	hormone metabolism.ethylene.signal transduction	Ethylene responsive transcription factor, putative [Ricinus communis]	1e-44	7.7	0
GSVIVT01009157001	225459113	AAD46412.1	17.5.3	hormone metabolism.ethylene.induced-regulated-responsive-activated	Ethylene responsive protein (ER6) [Solanum lycopersicum]	3e-68	3.423	0
GSVIVT01014192001	225461685	ACF06517.1	17.5.3	hormone metabolism.ethylene.induced-regulated-responsive-activated	Ethylene responsive transcriptional coactivator [Elaeis guineensis]	5e-64	2.47	0
GSVIVT01020722001	225446629	ACF06517.1	17.5.3	hormone metabolism.ethylene.induced-regulated-responsive-activated	Ethylene responsive transcriptional coactivator [Elaeis guineensis]	1e-65	2.682	0
GSVIVT01012628001	302144063	AAO92303.1	17.6.2	hormone metabolism.gibberelin.signal transduction	Gibberellin 2-oxidase 1 [Nicotiana sylvestris]	2e-131	-7.349	-9.736
GSVIVT01027569001	296089113	XP_003627647.1	17.6.2	hormone metabolism.gibberelin.signal transduction	Gibberellin receptor GID1 [Medicago truncatula]	9e-42	4.103	0
GSVIVT01031773001	297741307	XP_002510250.1	17.6.2	hormone metabolism.gibberelin.signal transduction	Gibberellin receptor GID1, putative [Ricinus communis]	6e-77	3.54	0
GSVIVT01027566001	296089110	XP_002511752.1	17.6.2	hormone metabolism.gibberelin.signal transduction	Gibberellin receptor GID1, putative [Ricinus communis]	1e-67	2.501	0
GSVIVT01000258001	296084831	XP_002518025.1	17.6.2	hormone metabolism.gibberelin.signal transduction	Gibberellin receptor GID1, putative [Ricinus communis]	2e-90	3.676	0
GSVIVT01009902001	225457981	ACV70139.1	17.6.3	hormone metabolism.gibberelin.induced-regulated-responsive-activated	GAST1-like protein [Jatropha curcas]	4e-29	13.793	0
GSVIVT01034477001	225460735	XP_002526822.1	17.6.3	hormone metabolism.gibberelin.induced-regulated-responsive-activated	Gibberellin-regulated protein 1 precursor, putative [Ricinus communis]	4e-24	9.748	-7.129
GSVIVT01008003001	225457421	AAV84588.1	17.6.3	hormone metabolism.gibberelin.induced-regulated-responsive-activated	Gip1-like protein [Populus tomentosa]	5e-41	7.409	0
GSVIVT01015093001	225444756	XP_002279313.1	17.7.1.5	hormone metabolism.jasmonate.synthesis-degradation.12-Oxo-PDA-reductase	12-Oxophytodienoate reductase 3 [Vitis vinifera]	0	2.088	0
GSVIVT01036445001	225451968	ADY38579.1	17.7.1.4	hormone metabolism.jasmonate.synthesis-degradation.allene oxidase cyclase	Allene oxide cyclase [Camellia sinensis]	7e-93	2.34	-1.187
GSVIVT01011944001	225423899	CAC83767.1	17.7.1.4	hormone metabolism.jasmonate.synthesis-degradation.allene oxidase cyclase	Allene oxide cyclase [Medicago truncatula]	8e-94	3.478	0
GSVIVT01009616001	302142413	AAY27751.1	17.7.1.3	hormone metabolism.jasmonate.synthesis-degradation.allene oxidase synthase	Allene oxide synthase [Hevea brasiliensis]	0	9.326	0
GSVIVT01030090001	296085033	XP_002534327.1	17.7.1	hormone metabolism.jasmonate.synthesis-degradation	Jasmonate O-methyltransferase, putative [Ricinus communis]	3e-113	-2.642	0
GSVIVT01000967001	225425136	NP_568287.1	17.7.1	hormone metabolism.jasmonate.synthesis-degradation	Jasmonate-ZIM-Domain Protein (JAZ10) [Arabidopsis thaliana]	1e-37	2.652	0
GSVIVT01032029001	297736202	ADO51752.1	17.7.1.2	hormone metabolism.jasmonate.synthesis-degradation.lipoxygenase	Lipoxygenase [Camellia sinensis]	0	10.284	0
GSVIVT01025339001	225435556	ACZ17391.1	17.7.1.2	hormone metabolism.jasmonate.synthesis-degradation.lipoxygenase	Lipoxygenase [Vitis vinifera]	0	-3.201	-3.135
GSVIVT01025340001	297746382	ACZ17391.1	17.7.1.2	hormone metabolism.jasmonate.synthesis-degradation.lipoxygenase	Lipoxygenase [Vitis vinifera]	0	2.717	0
GSVIVT01016738001	297742990	ACZ17393.1	17.7.1.2	hormone metabolism.jasmonate.synthesis-degradation.lipoxygenase	Lipoxygenase [Vitis vinifera]	0	4.305	0
GSVIVT01005215001	297735998	ACG59769.1	17.7.1.2	hormone metabolism.jasmonate.synthesis-degradation.lipoxygenase	Lipoxygenase 1 [Prunus persica]	0	2.343	0
GSVIVT01011637001	297737614	XP_002284898.1	17.8.1	hormone metabolism.salicylic acid.synthesis-degradation	S-adenosylmethionine-dependent methyltransferase [Vitis vinifera]	0	0	7.954
GSVIVT01030939001	296087219	XP_002266476.1	17.8.1	hormone metabolism.salicylic acid.synthesis-degradation	S-adenosylmethionine-dependent methyltransferase [Vitis vinifera]	0	7.044	0
GSVIVT01036284001	225460055	NP_001148029.1	18.1	Co-factor and vitamine metabolism.molybdenum cofactor	Molybdopterin synthase sulfur carrier subunit [Zea mays]	3e-21	3.735	0
GSVIVT01027984001	225437322	XP_002523055.1	18.2.1	Co-factor and vitamine metabolism.thiamine.thiamine diphosphokinase	Thiamin pyrophosphokinase, putative [Ricinus communis]	2e-113	2.314	0
GSVIVT01024789001	225434668	ACA97594.1	18.2	Co-factor and vitamine metabolism.thiamine	Thiamine biosynthesis protein ThiC variant L1 [Solanum lycopersicum]	0	-2.413	-2.283
GSVIVT01001977001	297735964	ADG27845.1	18.2	Co-factor and vitamine metabolism.thiamine	Thiazole biosynthetic enzyme [Gossypium hirsutum]	1e-87	2.692	0
GSVIVT01012636001	302144071	XP_002267414.1	18.2	Co-factor and vitamine metabolism.thiamine	Thiazole biosynthetic enzyme, chloroplastic [Vitis vinifera]	0	0	-3.892
GSVIVT01013761001	225425559	NP_001031768.1	18.4.5	Co-factor and vitamine metabolism.pantothenate.pantothenate kinase (PANK)	Pantothenate kinase 2 (ATPANK2) [Arabidopsis thaliana]	9e-160	2.672	0
GSVIVT01023862001	225428330	NP_567984.1	18.4.5	Co-factor and vitamine metabolism.pantothenate.pantothenate kinase (PANK)	Pantothenate kinase family protein [Arabidopsis thaliana]	0	2.635	0
GSVIVT01013764001	297739059	ACI47519.1	18.7	Co-factor and vitamine metabolism.iron-sulphur clusters	Fe-S cluster scaffold protein ISU1 [Eucalyptus grandis]	3e-40	4.44	0
GSVIVT01017054001	297743245	NP_566539.1	18.13	Co-factor and vitamine metabolism.isochorismatase	Isochorismatase hydrolase family protein [Arabidopsis thaliana]	3e-75	7.7	0
GSVIVT01017053001	297743244	AEC10981.1	18.13	Co-factor and vitamine metabolism.isochorismatase	Isochorismatase hydrolase family protein [Camellia sinensis]	1e-76	3.326	0
GSVIVT01022271001	225438489	ACF06614.1	18	Co-factor and vitamine metabolism	Holocarboxylase synthetase [Elaeis guineensis]	5e-74	3.172	0
GSVIVT01034580001	225460590	ACF06614.1	18	Co-factor and vitamine metabolism	Holocarboxylase synthetase [Elaeis guineensis]	1e-66	3.585	0
GSVIVT01014691001	296089926	XP_002522739.1	18	Co-factor and vitamine metabolism	Nicotinamide mononucleotide adenylyltransferase, putative [Ricinus communis]	1e-89	2.19	0
GSVIVT01038541001	225429252	AAD16897.1	19.2	tetrapyrrole synthesis.glu-tRNA reductase	Glutamyl-tRNA reductase precursor [Glycine max]	0	2.611	0
GSVIVT01015824001	296087517	AAO92255.1	19.3	tetrapyrrole synthesis.GSA	Gamma-aminobutyrate transaminase subunit precursor isozyme 1 [Solanum lycopersicum]	0	2.727	2.418
GSVIVT01008851001	225459583	XP_002513746.1	19.4	tetrapyrrole synthesis.ALA dehydratase	Porphobilinogen synthase, putative [Ricinus communis]	0	0	1.965
GSVIVT01033277001	297739658	ADE05291.1	19.10	tetrapyrrole synthesis.magnesium chelatase	Magnesium chelatase H subunit [Vitis vinifera]	0	0	-2.999
GSVIVT01009554001	225458539	AAD22109.1	19.21	tetrapyrrole synthesis.heme oxygenase	Heme oxygenase 2 [Arabidopsis thaliana]	2e-87	7.762	0
GSVIVT01010754001	297743775	XP_002533443.1	19.40	tetrapyrrole synthesis.regulation	Tetrapyrrole-binding protein, chloroplast precursor, putative [Ricinus communis]	9e-77	6.943	0
GSVIVT01018036001	225432778	XP_002517075.1	19.99	tetrapyrrole synthesis.unspecified	Chlorophyllase 2, chloroplast precursor, putative [Ricinus communis]	6e-136	0	-2.164
GSVIVT01019429001	297742252	BAC56864.1	20.1.1	stress.biotic.respiratory burst	Respiratory burst oxidase homolog [Nicotiana benthamiana]	0	0	4.051
GSVIVT01018757001	297734995	NP_001105169.1	20.1.3.1	stress.biotic.signalling.MLO-like	Barley MLO defense gene homolog 4 [Zea mays]	2e-146	3.685	0
GSVIVT01025160001	225435265	XP_002526370.1	20.1.3.1	stress.biotic.signalling.MLO-like	MLO Protein, putative [Ricinus communis]	2e-177	0	8.366
GSVIVT01025162001	297746234	ACO07297.1	20.1.3.1	stress.biotic.signalling.MLO-like	MLO1 [Pisum sativum]	0	4.71	0
GSVIVT01004125001	193878338	NP_192169.1	20.1.3.1	stress.biotic.signalling.MLO-like	MLO1; calmodulin binding [Arabidopsis thaliana]	0	3.656	0
GSVIVT01025653001	225439926	ACF25914.1	20.1.3.1	stress.biotic.signalling.MLO-like	MLO-like protein 17 [Vitis vinifera]	0	-7.14	7.459
GSVIVT01021126001	297740440	ACF25911.1	20.1.3.1	stress.biotic.signalling.MLO-like	MLO-like protein 6 [Vitis vinifera]	0	0	-3.544
GSVIVT01018489001	296084109	AAM62409.1	20.1.3	stress.biotic.signalling	PPHB Susceptible 2 (PBS2); Rar1 [Nicotiana tabacum]	4e-74	2.456	0
GSVIVT01000163001	296087356	NP_195462.3	20.1.3	stress.biotic.signalling	Suppressor of RPS4-RLD 1 (SRFR1); protein complex scaffold [Arabidopsis thaliana]	0	2.483	0
GSVIVT01033451001	225441533	XP_002531174.1	20.1.7	stress.biotic.PR-proteins	Disease resistance response protein, putative [Ricinus communis]	2e-64	9.122	0
GSVIVT01023028001	298204612	XP_002329209.1	20.1.7	stress.biotic.PR-proteins	TIR-NBS-LRR resistance protein [Populus trichocarpa]	3e-179	0	3.317
GSVIVT01022990001	298204581	ABF81419.1	20.1.7	stress.biotic.PR-proteins	TIR-NBS-LRR type disease resistance protein [Populus trichocarpa]	2e-48	6.943	0
GSVIVT01001491001	297742842	AAQ93075.1	20.1.7	stress.biotic.PR-proteins	TIR-NBS-LRR type R protein 7 [Malus baccata]	1e-129	2.007	0
GSVIVT01036304001	297740948	XP_002523481.1	20.1.7	stress.biotic.PR-proteins	TMV resistance protein N, putative [Ricinus communis]	6e-142	-1.49	2.08
GSVIVT01013456001	225457701	NP_001152604.1	20.1.7	stress.biotic.PR-proteins	TMV response-related protein [Zea mays]	1e-10	7.629	0
GSVIVT01011864001	297737792	BAJ16529.1	20.1.7	stress.biotic.PR-proteins	TMV-associated RING finger protein [Nicotiana tabacum]	0	7.629	0
GSVIVT01027027001	225454408	P29060.1	20.1	stress.biotic	Acidic endochitinase [Nicotiana tabacum]	5e-116	-1.646	2.067
GSVIVT01003762001	225468210	NP_201460.1	20.1	stress.biotic	Allergen V5/Tpx-1-related family protein [Arabidopsis thaliana]	4e-44	3.177	0
GSVIVT01017474001	297743557	XP_002321815.1	20.1	stress.biotic	CC-NBS-LRR disease resistance protein [Populus trichocarpa]	6e-26	0	-2.183
GSVIVT01021921001	298204948	XP_002332952.1	20.1	stress.biotic	CC-NBS-LRR disease resistance protein [Populus trichocarpa]	7e-172	3.779	2.02
GSVIVT01018889001	297735098	XP_002327785.1	20.1	stress.biotic	CC-NBS-LRR disease resistance protein [Populus trichocarpa]	0	0	2.14
GSVIVT01001471001	296085125	XP_002330061.1	20.1	stress.biotic	CC-NBS-LRR disease resistance protein [Populus trichocarpa]	6e-99	0	2.203
GSVIVT01032140001	297736286	XP_002302957.1	20.1	stress.biotic	CC-NBS-LRR disease resistance protein [Populus trichocarpa]	1e-09	7.484	0
GSVIVT01014124001	302142838	XP_002317519.1	20.1	stress.biotic	CC-NBS-LRR disease resistance protein [Populus trichocarpa]	5e-92	7.629	0
GSVIVT01023203001	297739493	XP_002319275.1	20.1	stress.biotic	CC-NBS-LRR disease resistance protein [Populus trichocarpa]	5e-94	7.762	0
GSVIVT01032411001	296087614	ABF82271.1	20.1	stress.biotic	Chitinase class III [Panax ginseng]	1e-107	2.112	0
GSVIVT01038111001	296084262	ACM45716.1	20.1	stress.biotic	Chitinase class IV [Pyrus pyrifolia]	1e-106	-3.046	1.268
GSVIVT01038125001	296084271	ABY66957.1	20.1	stress.biotic	Chitinase class IV [Vitis pseudoreticulata]	3e-116	2.016	0
GSVIVT01038116001	296084266	AAM95447.1	20.1	stress.biotic	Chitinase class IV [Vitis vinifera]	3e-90	0	-2.343
GSVIVT01038120001	296084269	AAB65776.1	20.1	stress.biotic	Chitinase class IV [Vitis vinifera]	7e-86	0	3.043
GSVIVT01035029001	296083271	XP_002515664.1	20.1	stress.biotic	Chitinase, putative [Ricinus communis]	1e-105	0	-3.399
GSVIVT01027075001	297745418	XP_002523373.1	20.1	stress.biotic	Chitinase, putative [Ricinus communis]	9e-113	2.144	-1.158
GSVIVT01013064001	225427104	CAJ42302.1	20.1	stress.biotic	Defender against apoptotic death 1 [Plantago major]	3e-55	7.762	0
GSVIVT01022620001	225427389	NP_193639.2	20.1	stress.biotic	EDR2; lipid binding [Arabidopsis thaliana]	0	3.185	0
GSVIVT01027078001	225454496	ACG76109.1	20.1	stress.biotic	Pathogenesis-induced protein [Arachis hypogaea]	6e-77	9.794	0
GSVIVT01010047001	302142775	CAF33484.1	20.1	stress.biotic	Pathogenesis-related protein [Cucumis sativus]	5e-59	-7.022	0
GSVIVT01037008001	225429121	ADB54822.1	20.1	stress.biotic	Pathogenesis-related protein 1 [Vitis pseudoreticulata]	1e-85	0	3.882
GSVIVT01035061001	225431848	ABD78555.1	20.1	stress.biotic	Pathogenesis-related protein 10.3 [Vitis quinquangularis]	3e-85	0	7.004
GSVIVT01035071001	225431840	CBJ49377.1	20.1	stress.biotic	Pathogenesis-related protein 10.5 [Vitis vinifera]	2e-72	-3.204	4.72
GSVIVT01035075001	225431834	CBJ49381.1	20.1	stress.biotic	Pathogenesis-related protein 10.9 [Vitis vinifera]	7e-86	0	4.679
GSVIVT01024050001	225427981	XP_002277548.1	20.1	stress.biotic	Pathogenesis-related protein 5 [Vitis vinifera]	0	3.365	0
GSVIVT01036279001	225453022	XP_002264720.1	20.1	stress.biotic	Pathogenesis-related protein PR-4B [Vitis vinifera]	5e-100	2.827	0
GSVIVT01018769001	225431118	XP_002265925.1	20.1	stress.biotic	Pathogenesis-related thaumatin-like protein 1a [Vitis vinifera]	0	0	-2.235
GSVIVT01035085001	296083312	AAW82883.1	20.1	stress.biotic	Phytoalexin-deficient 4-1 protein [Solanum tuberosum]	1e-34	2.679	4.166
GSVIVT01019841001	297742588	XP_002276431.1	20.1	stress.biotic	Thaumatin-like protein [Vitis vinifera]	7e-44	0	2.767
GSVIVT01018767001	225431116	XP_002265805.1	20.1	stress.biotic	Thaumatin-like protein 1 [Vitis vinifera]	0	2.282	0
GSVIVT01034131001	297740339	XP_003632671.1	20.1	stress.biotic	Thaumatin-like protein-like [Vitis vinifera]	3e-163	8.451	0
GSVIVT01027028001	297745381	XP_002880227.1	20.2.1	stress.abiotic.heat	BCL-2-associated athanogene 6 [Arabidopsis lyrata subsp. lyrata]	4e-31	3.723	-5.512
GSVIVT01014747001	296089974	ADX06844.1	20.2.1	stress.abiotic.heat	Chaperone Hsp90 [Nicotiana tabacum]	3e-75	0	3.448
GSVIVT01023820001	225428398	XP_002512946.1	20.2.1	stress.abiotic.heat	Chaperone protein DnaJ, putative [Ricinus communis]	6e-159	2.304	0
GSVIVT01024914001	225434865	XP_002520532.1	20.2.1	stress.abiotic.heat	Chaperone protein DnaJ, putative [Ricinus communis]	3e-84	7.15	0
GSVIVT01014782001	225462060	XP_002530622.1	20.2.1	stress.abiotic.heat	Chaperone protein DnaJ, putative [Ricinus communis]	3e-30	7.238	0
GSVIVT01025659001	225439936	XP_002519548.1	20.2.1	stress.abiotic.heat	Chaperone protein DnaJ, putative [Ricinus communis]	0	7.409	0
GSVIVT01035999001	296082159	NP_565578.1	20.2.1	stress.abiotic.heat	Chaperone protein DnaJ-related [Arabidopsis thaliana]	7e-41	2.456	0
GSVIVT01013852001	225454961	NP_196231.2	20.2.1	stress.abiotic.heat	Chaperone protein DnaJ-related [Arabidopsis thaliana]	2e-97	7.044	0
GSVIVT01029025001	225433375	Q05046.1	20.2.1	stress.abiotic.heat	Chaperonin CPN60-2, mitochondrial [Cucurbita cv. Kurokawa Amakuri]	0	2.801	0
GSVIVT01025257001	297746313	YP_723870.1	20.2.1	stress.abiotic.heat	Chaperonin-like RbcX [Trichodesmium erythraeum IMS101]	3e-08	7.7	-2.648
GSVIVT01032095001	225450121	EOY32678.1	20.2.1	stress.abiotic.heat	Chaperonin-like RbcX protein isoform 1 [Theobroma cacao]	5e-111	0	-9.132
GSVIVT01028103001	225437529	XP_002874939.1	20.2.1	stress.abiotic.heat	DnaJ heat shock N-terminal domain-containing protein [Arabidopsis lyrata subsp. lyrata]	0	-2.23	0
GSVIVT01035724001	225430093	NP_197935.1	20.2.1	stress.abiotic.heat	DnaJ heat shock protein, putative [Arabidopsis thaliana]	1e-127	7.827	0
GSVIVT01031207001	296089749	ACZ57923.1	20.2.1	stress.abiotic.heat	DnaJ-like protein [Glycine max]	7e-59	2.315	0
GSVIVT01006769001	296084626	AAB91472.1	20.2.1	stress.abiotic.heat	Heat shock 70 protein [Spinacia oleracea]	0	3.367	0
GSVIVT01035385001	296081644	XP_002516083.1	20.2.1	stress.abiotic.heat	Heat shock factor protein HSF30, putative [Ricinus communis]	6e-88	-7.443	0
GSVIVT01016396001	296086115	P04793.1	20.2.1	stress.abiotic.heat	Heat shock protein 17.5 kDa class I [Glycine max]	5e-39	3.194	0
GSVIVT01024987001	297746098	CAB72130.1	20.2.1	stress.abiotic.heat	Heat shock protein 70 [Cucumis sativus]	2e-121	2.548	0
GSVIVT01006027001	296085089	ABY87519.1	20.2.1	stress.abiotic.heat	Heat shock protein 70-interacting protein 1 [Vitis labrusca]	1e-143	7.409	0
GSVIVT01031612001	296089590	BAD04054.1	20.2.1	stress.abiotic.heat	Heat shock protein 90 [Oryza sativa Japonica Group]	3e-26	7.15	0
GSVIVT01027380001	296085433	XP_002525582.1	20.2.1	stress.abiotic.heat	Heat shock protein 90 co-chaperone, putative [Ricinus communis]	3e-38	-2.064	0
GSVIVT01034483001	225460732	NP_176707.3	20.2.1	stress.abiotic.heat	Heat shock protein binding [Arabidopsis thaliana]	4e-161	2.233	0
GSVIVT01010500001	297738467	XP_002513578.1	20.2.1	stress.abiotic.heat	Heat shock protein binding protein, putative [Ricinus communis]	3e-104	2.079	0
GSVIVT01034951001	296083212	ABN09080.1	20.2.1	stress.abiotic.heat	Heat shock protein DnaJ [Medicago truncatula]	0	0	2.014
35.2	297744101	ABO80934.1	20.2.1	stress.abiotic.heat	Heat shock protein DnaJ, N-terminal [Medicago truncatula]	7e-16	2.643	0
GSVIVT01038580001	302143929	Q03685.1	20.2.1	stress.abiotic.heat	Luminal binding protein 5 Bip5 [Nicotiana tabacum]	0	2.157	0
GSVIVT01028159001	297744012	XP_002949720.1	20.2.1	stress.abiotic.heat	Luminal binding protein Bip2 [Volvox carteri f. nagariensis]	5e-27	7.044	-4.108
GSVIVT01004352001	296088939	AAV36519.1	20.2.1	stress.abiotic.heat	Phosphosulfolactate synthase-related protein [Solanum lycopersicum]	2e-93	4.404	0
GSVIVT01023134001	297739445	ABP35941.1	20.2.1	stress.abiotic.heat	Small heat shock protein [Cyclamen persicum]	2e-52	3.414	-4.743
GSVIVT01010308001	297738332	AAM96946.1	20.2.1	stress.abiotic.heat	Small heat shock protein [Solanum lycopersicum]	1e-70	-4.366	0
GSVIVT01016428001	296086139	ACZ48682.1	20.2.1	stress.abiotic.heat	Small heat shock protein 17.1 kDa [Vitis vinifera]	1e-40	0	-7.248
GSVIVT01035428001	225429598	ACZ48683.1	20.2.1	stress.abiotic.heat	Small heat shock protein 17.3 kDa [Vitis vinifera]	6e-68	-2.917	0
GSVIVT01031890001	225428596	ADM64617.1	20.2.2	stress.abiotic.cold	Cold-regulated 413-Plasma Membrane 2 (COR413-PM2) [Corylus heterophylla]	1e-85	3.746	0
GSVIVT01024846001	225434754	ABY84681.1	20.2.2	stress.abiotic.cold	Universal stress protein 1 [Gossypium arboreum]	8e-66	3.655	0
GSVIVT01028109001	297743969	XP_002876676.1	20.2.2	stress.abiotic.cold	Universal stress protein family protein [Arabidopsis lyrata subsp. lyrata]	2e-44	-2.492	0
GSVIVT01035248001	225466259	XP_002884367.1	20.2.2	stress.abiotic.cold	Universal stress protein family protein [Arabidopsis lyrata subsp. lyrata]	2e-56	3.733	0
GSVIVT01000857001	225449913	AAF75749.1	20.2.3	stress.abiotic.drought/salt	Dehydration-induced protein ERD15 [Solanum lycopersicum]	1e-39	4.004	0
GSVIVT01032763001	225448534	XP_002881711.1	20.2.3	stress.abiotic.drought/salt	Dehydration-responsive family protein [Arabidopsis lyrata subsp. lyrata]	0	7.238	0
GSVIVT01019997001	296086376	NP_564265.1	20.2.3	stress.abiotic.drought/salt	Dehydration-responsive family protein [Arabidopsis thaliana]	0	2.679	0
GSVIVT01032377001	296087585	NP_030521.1	20.2.3	stress.abiotic.drought/salt	Dehydration-responsive family protein [Arabidopsis thaliana]	1e-129	3.136	0
GSVIVT01022775001	296088461	NP_174468.1	20.2.3	stress.abiotic.drought/salt	Dehydration-responsive protein, putative [Arabidopsis thaliana]	0	2.085	0
GSVIVT01028356001	225438095	NP_563706.1	20.2.3	stress.abiotic.drought/salt	Dehydration-responsive protein-related [Arabidopsis thaliana]	0	7.044	0
GSVIVT01009043001	225459280	ABV89659.1	20.2.3	stress.abiotic.drought/salt	Dehydration-responsive protein-related [Brassica rapa]	0	2.036	0
GSVIVT01033798001	297740077	ABG75754.1	20.2.3	stress.abiotic.drought/salt	Salt response protein [Triticum aestivum]	3e-45	3.328	0
GSVIVT01018290001	225453366	CAC85228.1	20.2.3	stress.abiotic.drought/salt	Salt tolerance protein 2 [Beta vulgaris]	7e-82	2.87	0
GSVIVT01018660001	225466119	CAC85244.1	20.2.3	stress.abiotic.drought/salt	Salt tolerance protein 3 [Beta vulgaris]	6e-140	2.9	0
GSVIVT01037635001	297737425	CAC85246.1	20.2.3	stress.abiotic.drought/salt	Salt tolerance protein 6 [Beta vulgaris]	4e-47	3.064	-1.506
GSVIVT01029339001	296087992	XP_002979240.1	20.2.3	stress.abiotic.drought/salt	Staurosporin and temperature sensitive 3-like b (oligosaccharyltransferase subunit STT3) [Selaginella moellendorffii]	4e-129	3.274	0
GSVIVT01023629001	225445834	XP_002308410.1	20.2.3	stress.abiotic.drought/salt	Stress induced hydrophobic peptide [Populus trichocarpa]	1e-22	3.535	0
GSVIVT01012189001	297738061	NP_177948.3	20.2.3	stress.abiotic.drought/salt	Tumorous shoot development 2 (TSD2); methyltransferase [Arabidopsis thaliana]	1e-37	3.1	0
GSVIVT01033095001	296082347	XP_002509516.1	20.2.4	stress.abiotic.touch/wounding	B2 protein, putative [Ricinus communis]	6e-65	2.43	0
GSVIVT01011733001	225424256	XP_002888797.1	20.2.99	stress.abiotic.unspecified	Bet v I allergen family protein [Arabidopsis lyrata subsp. lyrata]	8e-22	3.483	0
GSVIVT01011718001	297737681	NP_849875.1	20.2.99	stress.abiotic.unspecified	Major latex protein (MLP28) [Arabidopsis thaliana]	6e-70	0	-12.969
GSVIVT01011716001	297737679	XP_002534267.1	20.2.99	stress.abiotic.unspecified	Major latex protein, putative [Ricinus communis]	2e-28	-2.376	-10.261
GSVIVT01011719001	297737682	XP_002534267.1	20.2.99	stress.abiotic.unspecified	Major latex protein, putative [Ricinus communis]	9e-40	-3.623	-2.763
GSVIVT01033295001	225441809	ADB92599.1	20.2.99	stress.abiotic.unspecified	Ozone-responsive stress-related protein [Triticum aestivum]	6e-25	4.946	0
GSVIVT01023785001	225428452	ACG34980.1	20.2.99	stress.abiotic.unspecified	Pathogen induced protein 2-4 [Zea mays]	8e-60	5.406	0
GSVIVT01008446001	225456169	ACD40010.1	20.2.99	stress.abiotic.unspecified	Pollen specific C2 domain containing protein [Nicotiana alata]	6e-76	2.782	0
GSVIVT01016382001	225449228	XP_002530411.1	20.2.99	stress.abiotic.unspecified	Pollen specific protein SF3, putative [Ricinus communis]	9e-98	9.716	0
GSVIVT01031351001	225450411	XP_002512594.1	20.2.99	stress.abiotic.unspecified	Rhicadhesin receptor precursor, putative [Ricinus communis]	1e-98	0	2.049
GSVIVT01027994001	297743875	XP_002882129.1	20.2.99	stress.abiotic.unspecified	Universal stress protein family protein [Arabidopsis lyrata subsp. lyrata]	3e-61	7.044	0
GSVIVT01027347001	296085417	NP_192453.1	20.2	stress.abiotic	EDA35 (embryo SAC development arrest 35) [Arabidopsis thaliana]	5e-105	3.239	0
GSVIVT01007215001	297744924	XP_002514902.1	20	stress	Stress associated endoplasmic reticulum protein, putative [Ricinus communis]	4e-24	2.453	0
GSVIVT01033341001	297739707	ACM68442.1	20	stress	Stress associated protein 5 [Solanum lycopersicum]	3e-58	3.045	0
GSVIVT01003167001	225428894	XP_002313869.1	20	stress	Stress enhanced protein 1 [Populus trichocarpa]	1e-41	3.241	0
GSVIVT01033411001	297739766	NP_566214.1	21.1	redox.thioredoxin	Adenosine 5'-phosphosulfate reductase (APR-like 5) [Arabidopsis thaliana]	3e-63	1.534	2.098
GSVIVT01030525001	225447176	XP_002276520.1	21.1	redox.thioredoxin	Disulfide isomerase-like 2-3 [Vitis vinifera]	0	9.794	0
GSVIVT01019562001	297742358	XP_004245502.1	21.1	redox.thioredoxin	Glutaredoxin domain-containing cysteine-rich protein 1-like [Solanum lycopersicum]	8e-31	0	-7.248
GSVIVT01010232001	297738278	NP_566405.1	21.1	redox.thioredoxin	Glutaredoxin-related protein [Arabidopsis thaliana]	0	2.145	0
GSVIVT01026443001	296088510	NP_179334.4	21.1	redox.thioredoxin	NADPH-thioredoxin reductase A (NTRA) [Arabidopsis thaliana]	1e-64	3.241	0
GSVIVT01033256001	297739640	ABH10139.1	21.1	redox.thioredoxin	NADP-thioredoxin reductase C [Medicago truncatula]	0	7.15	0
GSVIVT01034781001	296081074	NP_564462.1	21.1	redox.thioredoxin	Protein disulfide isomerase [Arabidopsis thaliana]	5e-141	6.943	0
GSVIVT01008848001	225459587	Q43116.1	21.1	redox.thioredoxin	Protein disulfide isomerase [Ricinus communis]	0	3.082	0
GSVIVT01028704001	225462745	EOY23471.1	21.1	redox.thioredoxin	Regulatory components of ABA receptor 3 isoform 1 [Theobroma cacao]	9e-118	2.931	0
GSVIVT01008662001	297734522	EOY22670.1	21.1	redox.thioredoxin	Rubredoxin-like superfamily protein [Theobroma cacao]	7e-60	8.044	0
GSVIVT01033376001	297739737	ABN09825.1	21.1	redox.thioredoxin	Thioredoxin domain 2; Thioredoxin fold [Medicago truncatula]	7e-95	4.26	0
GSVIVT01032037001	225450223	ADD38068.1	21.1	redox.thioredoxin	Thioredoxin domain-containing protein 17 [Lepeophtheirus salmonis]	1e-11	3.688	0
GSVIVT01037888001	225429325	NP_179489.1	21.1	redox.thioredoxin	Thioredoxin domain-containing protein 9 [Arabidopsis thaliana]	2e-90	3.193	-3.048
GSVIVT01020089001	225424879	AAY42864.1	21.1	redox.thioredoxin	Thioredoxin H [Nicotiana alata]	5e-41	11.891	0
GSVIVT01018852001	297735068	ADN96593.1	21.1	redox.thioredoxin	Thioredoxin H [Vitis vinifera]	1e-54	2.367	0
GSVIVT01009794001	225458147	ADN96594.1	21.1	redox.thioredoxin	Thioredoxin H [Vitis vinifera]	1e-58	2.989	0
GSVIVT01014587001	225461146	ABX79345.1	21.1	redox.thioredoxin	Thioredoxin H [Vitis vinifera]	3e-46	4.588	0
GSVIVT01010012001	225457807	XP_002302199.1	21.1	redox.thioredoxin	Thioredoxin m [Populus trichocarpa]	5e-63	0	-8.676
GSVIVT01009569001	302142373	EOY14583.1	21.1	redox.thioredoxin	Thioredoxin superfamily protein, putative [Theobroma cacao]	3e-88	8.145	0
GSVIVT01033652001	225441195	XP_002519481.1	21.1	redox.thioredoxin	Thioredoxin, putative [Ricinus communis]	2e-57	7.484	0
GSVIVT01021827001	225451301	NP_001149186.1	21.1	redox.thioredoxin	Thioredoxin-like protein 1 [Zea mays]	2e-60	2.08	-1.283
GSVIVT01024035001	225428009	ACT87980.1	21.2.1	redox.ascorbate and glutathione.ascorbate	Ascorbate peroxidase [Jatropha curcas]	2e-141	7.238	0
GSVIVT01025104001	225435177	AAZ79357.1	21.2.1	redox.ascorbate and glutathione.ascorbate	Ascorbate peroxidase [Vitis pseudoreticulata]	7e-142	3.62	0
GSVIVT01025551001	297741493	ABX79340.1	21.2.1	redox.ascorbate and glutathione.ascorbate	Cytosolic ascorbate peroxidase [Vitis vinifera]	8e-145	8.883	0
GSVIVT01005966001	225448831	ABX79343.1	21.2.1	redox.ascorbate and glutathione.ascorbate	Dehydroascorbate reductase [Vitis vinifera]	6e-119	9.649	0
GSVIVT01019409001	297742234	ADB85572.1	21.2.1.2	redox.ascorbate and glutathione.ascorbate.GDP-L-galactose-hexose-1-phosphate guanyltransferase	GDP-L-galactose phosphorylase [Actinidia deliciosa]	0	2.698	1.007
GSVIVT01037703001	297737479	ADB85572.1	21.2.1.2	redox.ascorbate and glutathione.ascorbate.GDP-L-galactose-hexose-1-phosphate guanyltransferase	GDP-L-galactose phosphorylase [Actinidia deliciosa]	0	2.7	0
GSVIVT01021663001	297740843	XP_002263657.1	21.2.1.2	redox.ascorbate and glutathione.ascorbate.GDP-L-galactose-hexose-1-phosphate guanyltransferase	GDP-L-galactose phosphorylase 1-like [Vitis vinifera]	0	2.976	0
GSVIVT01019412001	225426156	ACF93237.1	21.2.1	redox.ascorbate and glutathione.ascorbate	Monodehydroascorbate reductase [Picrorhiza kurrooa]	0	3.1	0
GSVIVT01009079001	302141995	Q9THX6.1	21.2.1	redox.ascorbate and glutathione.ascorbate	Thylakoid lumenal 29 kDa protein, chloroplastic [Solanum lycopersicum]	1e-145	2.396	-3.648
GSVIVT01008846001	302141798	AAY89389.1	21.2.1	redox.ascorbate and glutathione.ascorbate	Thylakoid-bound ascorbate peroxidase 6 [Solanum lycopersicum]	1e-168	2.462	0
GSVIVT01019757001	225426416	BAD27390.1	21.2.2	redox.ascorbate and glutathione.glutathione	Gamma glutamylcysteine synthetase [Zinnia elegans]	0	2.531	0
GSVIVT01029079001	225433440	XP_002299276.1	21.2.2	redox.ascorbate and glutathione.glutathione	Glutathione reductase [Populus trichocarpa]	0	7.15	0
GSVIVT01009376001	225458786	AAD10774.1	21.2	redox.ascorbate and glutathione	Cytochrome b5 DIF-F [Petunia x hybrida]	8e-47	-3.981	0
GSVIVT01036452001	225451954	BAE46407.1	21.2	redox.ascorbate and glutathione	Cytochrome b561 [Citrullus lanatus]	5e-101	7.943	0
GSVIVT01035991001	225430523	XP_002878810.1	21.2	redox.ascorbate and glutathione	Membrane-associated progesterone binding protein 2 (MAPR2) [Arabidopsis lyrata subsp. lyrata]	5e-41	3.488	0
GSVIVT01020614001	302143348	XP_002327897.1	21.4	redox.glutaredoxins	Glutaredoxin [Populus trichocarpa]	7e-23	4.025	0
GSVIVT01007719001	297733758	ABU96709.1	21.4	redox.glutaredoxins	Glutaredoxin [Solanum tuberosum]	2e-40	2.833	0
GSVIVT01017908001	225432560	AAP42502.1	21.5	redox.peroxiredoxin	Peroxiredoxin [Ipomoea batatas]	7e-86	2.323	0
GSVIVT01013367001	225457544	ACJ11733.1	21.6	redox.dismutases and catalases	Catalase [Gossypium hirsutum]	0	2.416	1.406
GSVIVT01026655001	296085746	AAL83720.1	21.6	redox.dismutases and catalases	Catalase [Vitis vinifera]	1e-84	2.24	0
GSVIVT01032675001	297736485	ABX79342.1	21.6	redox.dismutases and catalases	Manganese superoxide dismutase [Vitis vinifera]	1e-82	2.802	0
GSVIVT01031462001	297734897	O65199.1	21.6	redox.dismutases and catalases	Superoxide dismutase [Cu-Zn], chloroplastic [Vitis vinifera]	2e-116	9.631	0
GSVIVT01013850001	225454956	XP_002511050.1	21.6	redox.dismutases and catalases	Superoxide dismutase [Fe], putative [Ricinus communis]	1e-117	0	-2.365
GSVIVT01015504001	225445442	ACG34836.1	21.99	redox.misc	NADH-cytochrome b5 reductase-like protein [Zea mays]	4e-128	4.205	0
GSVIVT01036490001	298204413	Q42679.1	22.1.2	polyamine metabolism.synthesis.SAM decarboxylase	S-adenosylmethionine decarboxylase proenzyme [Catharanthus roseus]	8e-42	3.639	0
GSVIVT01024167001	297744720	CAA65585.1	22.1.3	polyamine metabolism.synthesis.arginine decarboxylase	Arginine decarboxylase [Vitis vinifera]	2e-163	3.121	0
GSVIVT01020222001	296086541	CAM35497.1	22.1.6	polyamine metabolism.synthesis.spermidine synthase	Spermidine synthase [Lotus japonicus]	7e-157	2.948	0
GSVIVT01035449001	147821638	XP_002516122.1	22.1.6	polyamine metabolism.synthesis.spermidine synthase	Spermidine synthase, putative [Ricinus communis]	3e-129	2.203	-7.937
GSVIVT01017948001	225432624	XP_002516774.1	22.1.6	polyamine metabolism.synthesis.spermidine synthase	Spermine synthase, putative [Ricinus communis]	2e-169	9.217	0
GSVIVT01024157001	297744712	XP_002513012.1	23.1.2.1	nucleotide metabolism.synthesis.purine.amidophosphoribosyltransferase	Amidophosphoribosyltransferase, putative [Ricinus communis]	0	2.343	0
GSVIVT01009120001	225459162	AAR06292.1	23.1.2.7	nucleotide metabolism.synthesis.purine.SAICAR synthetase	SAICAR synthetase [Nicotiana tabacum]	6e-177	2.465	0
GSVIVT01000780001	296086310	XP_002532081.1	23.1.3	nucleotide metabolism.synthesis.PRS-PP	Ribose-phosphate pyrophosphokinase, putative [Ricinus communis]	1e-162	8.7	0
GSVIVT01038278001	225434271	BAD80837.1	23.2	nucleotide metabolism.degradation	Apyrase [Vigna unguiculata subsp. unguiculata]	0	2.914	0
GSVIVT01003661001	225468620	XP_002524696.1	23.2	nucleotide metabolism.degradation	Diphosphonucleoside phosphohydrolase, putative [Ricinus communis]	8e-158	7.238	0
GSVIVT01034634001	225464393	ABD03949.1	23.2	nucleotide metabolism.degradation	Urate oxidase [Vitis vinifera]	2e-180	9.283	0
GSVIVT01034092001	225440492	AAM61325.1	23.3.1.3	nucleotide metabolism.salvage.phosphoribosyltransferases.upp	Uracil phosphoribosyltransferase-like protein [Arabidopsis thaliana]	7e-104	2.172	0
GSVIVT01000723001	225437219	XP_002889432.1	23.3.2.2	nucleotide metabolism.salvage.nucleoside kinases.uridine kinase	Phosphoribulokinase/uridine kinase [Arabidopsis lyrata subsp. lyrata]	4e-113	2.045	0
GSVIVT01001114001	225425306	XP_002512810.1	23.3.3	nucleotide metabolism.salvage.NUDIX hydrolases	Diphosphoinositol polyphosphate phosphohydrolase, putative [Ricinus communis]	8e-69	8.044	0
GSVIVT01014685001	296089921	XP_002530431.1	23.3.3	nucleotide metabolism.salvage.NUDIX hydrolases	Mutt domain protein, putative [Ricinus communis]	2e-97	1.8	2.014
GSVIVT01015272001	297738728	XP_002514190.1	23.3.3	nucleotide metabolism.salvage.NUDIX hydrolases	Mutt domain protein, putative [Ricinus communis]	2e-98	7.7	0
GSVIVT01032962001	225451647	NP_563919.1	23.3.3	nucleotide metabolism.salvage.NUDIX hydrolases	Nudix hydrolase homolog 12 (NUDT12) [Arabidopsis thaliana]	7e-66	3.408	0
GSVIVT01016092001	298204759	NP_565218.1	23.3.3	nucleotide metabolism.salvage.NUDIX hydrolases	Nudix hydrolase homolog 3 (NUDT3) [Arabidopsis thaliana]	0	3.014	0
GSVIVT01021168001	297740473	NP_564316.1	23.3.3	nucleotide metabolism.salvage.NUDIX hydrolases	Nudix hydrolase homolog 5 (NUDT5) [Arabidopsis thaliana]	6e-99	2.014	0
GSVIVT01025054001	225435108	XP_002534161.1	23.3.3	nucleotide metabolism.salvage.NUDIX hydrolases	Nudix hydrolase, putative [Ricinus communis]	5e-121	2.44	0
GSVIVT01012776001	225460534	XP_002888857.1	23.3	nucleotide metabolism.salvage	Deoxynucleoside kinase family [Arabidopsis lyrata subsp. lyrata]	0	2.782	0
GSVIVT01001813001	225452140	ABB16966.1	23.4.1	nucleotide metabolism.phosphotransfer and pyrophosphatases.adenylate kinase	Adenylate kinase family-like protein [Solanum tuberosum]	2e-75	4.466	0
GSVIVT01026782001	225454048	ACF06543.1	23.4.3	nucleotide metabolism.phosphotransfer and pyrophosphatases.uridylate kinase	Uridylate kinase [Elaeis guineensis]	1e-91	2.556	0
GSVIVT01015213001	297738676	XP_002514102.1	23.4.99	nucleotide metabolism.phosphotransfer and pyrophosphatases.misc	Ectonucleotide pyrophosphatase/phosphodiesterase, putative [Ricinus communis]	2e-107	7.238	0
GSVIVT01018930001	297735129	CAJ44304.1	23.4.99	nucleotide metabolism.phosphotransfer and pyrophosphatases.misc	Soluble inorganic pyrophosphatase [Papaver rhoeas]	1e-98	3.423	1.439
GSVIVT01001319001	297741193	XP_002868115.1	23	nucleotide metabolism	Histidine triad family protein [Arabidopsis lyrata subsp. lyrata]	2e-28	7.15	0
GSVIVT01032864001	225448353	NP_187696.1	24.1	Biodegradation of Xenobiotics.hydroxyacylglutathione hydrolase	Hydroxyacylglutathione hydrolase/glyoxalase 2-2 (GLX2-2) [Arabidopsis thaliana]	9e-117	3.837	0
GSVIVT01010845001	297743843	NP_849599.1	24.1	Biodegradation of Xenobiotics.hydroxyacylglutathione hydrolase	Hydroxyacylglutathione hydrolase/glyoxalase 2-4 (GLX2-4) [Arabidopsis thaliana]	5e-138	2.412	0
GSVIVT01012714001	302144130	ACJ11750.1	24.2	Biodegradation of Xenobiotics.lactoylglutathione lyase	Lactoylglutathione lyase [Gossypium hirsutum]	2e-151	-2.074	1.498
GSVIVT01017283001	225443033	NP_565231.1	24.2	Biodegradation of Xenobiotics.lactoylglutathione lyase	Lactoylglutathione lyase family protein [Arabidopsis thaliana]	6e-64	3.1	0
GSVIVT01023260001	225448138	XP_002526462.1	24.2	Biodegradation of Xenobiotics.lactoylglutathione lyase	Lactoylglutathione lyase, putative [Ricinus communis]	4e-70	0	2.942
GSVIVT01014304001	225461498	XP_002528242.1	24.3	Biodegradation of Xenobiotics.3-hydroxybutyryl-CoA dehydrogenase	3-Hydroxyacyl-CoA dehyrogenase, putative [Ricinus communis]	3e-137	0	7.18
GSVIVT01009837001	302142604	XP_002510488.1	24	Biodegradation of Xenobiotics	Galactose oxidase precursor, putative [Ricinus communis]	4e-180	0	4.543
GSVIVT01020126001	296086470	XP_002318620.1	25.4	C1-metabolism.5-formyltetrahydrofolate cyclo-ligase	5-Formyltetrahydrofolate cyclo-ligase [Populus trichocarpa]	2e-37	8.562	0
GSVIVT01027968001	297743853	AAD01907.1	25.5	C1-metabolism.Methylenetetrahydrofolate dehydrogenase & Methenyltetrahydrofolate cyclohydrolase	5,10-methylenetetrahydrofolate dehydrogenase/cyclohydrolase [Pisum sativum]	9e-121	4.187	0
GSVIVT01023812001	297744418	XP_002280254.1	25	C1-metabolism	Bifunctional dihydrofolate reductase-thymidylate synthase [Vitis vinifera]	0	7.331	0
GSVIVT01025376001	297746413	P28723.3	25	C1-metabolism	Formate-tetrahydrofolate ligase [Spinacia oleracea]	0	2.669	0
GSVIVT01019374001	296090221	XP_002310366.1	25	C1-metabolism	Methylenetetrahydrofolate reductase [Populus trichocarpa]	0	4.174	7.18
GSVIVT01000140001	225438972	XP_002525256.1	26.1	misc.misc2	Acetamidase, putative [Ricinus communis]	0	0	-3.518
GSVIVT01010154001	225425027	AAC79507.1	26.1	misc.misc2	Aminoalcoholphosphotransferase [Pimpinella brachycarpa]	0	3.734	0
GSVIVT01026084001	296089525	XP_002891182.1	26.1	misc.misc2	Dienelactone hydrolase family protein [Arabidopsis lyrata subsp. lyrata]	5e-89	0	-7.129
GSVIVT01030454001	297739171	NP_180811.1	26.1	misc.misc2	Dienelactone hydrolase family protein [Arabidopsis thaliana]	1e-102	4.752	0
GSVIVT01011090001	225436940	XP_002524812.1	26.1	misc.misc2	Endo-1,3-1,4-beta-d-glucanase, putative [Ricinus communis]	2e-102	-3.718	1.122
GSVIVT01017876001	297736970	XP_002516793.1	26.1	misc.misc2	Endo-1,3-1,4-beta-d-glucanase, putative [Ricinus communis]	1e-99	2.38	0
GSVIVT01011092001	225436944	XP_002524812.1	26.1	misc.misc2	Endo-1,3-1,4-beta-d-glucanase, putative [Ricinus communis]	1e-101	8.326	0
GSVIVT01006452001	297742902	CAZ86694.1	26.1	misc.misc2	Epoxide hydrolase 3 [Prunus persica]	9e-118	3.394	0
GSVIVT01006450001	297742901	CAZ86694.1	26.1	misc.misc2	Epoxide hydrolase 3 [Prunus persica]	2e-121	4.765	0
GSVIVT01008335001	297734245	YP_003269863.1	26.1	misc.misc2	Mandelate racemase/muconate lactonizing protein [Haliangium ochraceum DSM 14365]	7e-94	3.1	0
GSVIVT01014331001	302143000	XP_002533550.1	26.2	misc.UDP glucosyl and glucoronyl transferases	Acetylglucosaminyltransferase, putative [Ricinus communis]	0	0	2.07
GSVIVT01014186001	302142886	XP_002525620.1	26.2	misc.UDP glucosyl and glucoronyl transferases	Alpha-1,3-mannosyltransferase, putative [Ricinus communis]	0	7.562	0
GSVIVT01017760001	297736878	CAI11449.1	26.2	misc.UDP glucosyl and glucoronyl transferases	Alpha-1,6-xylosyltransferase [Vitis vinifera]	0	2.119	0
GSVIVT01008002001	225457419	NP_565089.1	26.2	misc.UDP glucosyl and glucoronyl transferases	Exostosin family protein [Arabidopsis thaliana]	9e-175	2.911	0
GSVIVT01016551001	225449525	NP_181493.1	26.2	misc.UDP glucosyl and glucoronyl transferases	Glycosyl transferase family 2 protein [Arabidopsis thaliana]	2e-143	7.994	0
GSVIVT01024323001	225454682	YP_002484884.1	26.2	misc.UDP glucosyl and glucoronyl transferases	Glycosyl transferase family 8 [Cyanothece sp. PCC 7425]	8e-07	2.812	0
GSVIVT01032791001	225448485	XP_002528312.1	26.2	misc.UDP glucosyl and glucoronyl transferases	Glycosyl transferase, putative [Ricinus communis]	0	7.331	0
GSVIVT01022064001	296082369	CAI93186.1	26.2	misc.UDP glucosyl and glucoronyl transferases	Glycosyltransferase [Gossypium raimondii]	0	1.968	0
GSVIVT01000800001	225446879	XP_002321071.1	26.2	misc.UDP glucosyl and glucoronyl transferases	Glycosyltransferase [Populus trichocarpa]	0	8.326	0
GSVIVT01009052001	302141973	ADG65641.1	26.2	misc.UDP glucosyl and glucoronyl transferases	Glycosyltransferase [Withania somnifera]	1e-126	3.785	0
GSVIVT01019017001	297735203	ADL67595.1	26.2	misc.UDP glucosyl and glucoronyl transferases	Glycosyltransferase 1 [Populus tomentosa]	2e-158	-4.015	0
GSVIVT01009059001	302141976	ADV71371.1	26.2	misc.UDP glucosyl and glucoronyl transferases	Glycosyltransferase GT14M03 [Pueraria montana var. lobata]	1e-76	2.395	0
GSVIVT01020141001	296086483	XP_002311853.1	26.2	misc.UDP glucosyl and glucoronyl transferases	Glycosyltransferase, CAZy family GT8 [Populus trichocarpa]	2e-143	-1.547	2.153
GSVIVT01006978001	296080851	XP_002329942.1	26.2	misc.UDP glucosyl and glucoronyl transferases	Glycosyltransferase, CAZy family GT8 [Populus trichocarpa]	0	3.487	0
GSVIVT01009775001	302142552	XP_002510442.1	26.2	misc.UDP glucosyl and glucoronyl transferases	Glycosyltransferase, putative [Ricinus communis]	0	2.282	0
GSVIVT01033978001	297740224	XP_002531344.1	26.2	misc.UDP glucosyl and glucoronyl transferases	Lactosylceramide 4-alpha-galactosyltransferase, putative [Ricinus communis]	1e-141	0	2.297
GSVIVT01031580001	296089568	ABQ02258.1	26.2	misc.UDP glucosyl and glucoronyl transferases	O-glucosyltransferase 3 [Vitis labrusca]	1e-54	0	-2.003
GSVIVT01036917001	296085489	XP_002891141.1	26.2	misc.UDP glucosyl and glucoronyl transferases	Transferase family protein [Arabidopsis lyrata subsp. lyrata]	1e-146	8.285	0
GSVIVT01038267001	296084381	NP_200558.1	26.2	misc.UDP glucosyl and glucoronyl transferases	Transferase, transferring glycosyl groups [Arabidopsis thaliana]	5e-80	2.301	0
GSVIVT01018341001	297734661	NP_181994.5	26.2	misc.UDP glucosyl and glucoronyl transferases	Transferase, transferring glycosyl groups [Arabidopsis thaliana]	9e-180	6.943	0
GSVIVT01029033001	225433389	XP_002518166.1	26.2	misc.UDP glucosyl and glucoronyl transferases	Transferase, transferring glycosyl groups, putative [Ricinus communis]	1e-161	0	2.867
GSVIVT01000622001	296081351	XP_002530134.1	26.2	misc.UDP glucosyl and glucoronyl transferases	Transferase, transferring glycosyl groups, putative [Ricinus communis]	0	7.762	0
GSVIVT01021557001	297740771	XP_002531052.1	26.2	misc.UDP glucosyl and glucoronyl transferases	Transferase, transferring glycosyl groups, putative [Ricinus communis]	5e-116	7.883	0
GSVIVT01024419001	225454815	BAB41020.1	26.2	misc.UDP glucosyl and glucoronyl transferases	UDP-glucose:flavonoid 3-O-glucosyltransferase [Vitis vinifera]	0	-13.006	0
GSVIVT01031581001	296089569	AAX16493.1	26.2	misc.UDP glucosyl and glucoronyl transferases	UDP-glucose:flavonoid 7-O-glucosyltransferase [Malus x domestica]	1e-110	3.95	0
GSVIVT01031613001	296089591	AAY27090.1	26.2	misc.UDP glucosyl and glucoronyl transferases	UDP-glucose:flavonoid 7-O-glucosyltransferase [Pyrus communis]	7e-131	8.098	0
GSVIVT01019508001	297742314	BAG80556.1	26.2	misc.UDP glucosyl and glucoronyl transferases	UDP-glucose:glucosyltransferase [Lycium barbarum]	0	0	-2.524
GSVIVT01007815001	297733834	BAG80546.1	26.2	misc.UDP glucosyl and glucoronyl transferases	UDP-glucose:glucosyltransferase [Lycium barbarum]	3e-116	2.587	0
GSVIVT01032930001	296082221	ACZ74667.1	26.2	misc.UDP glucosyl and glucoronyl transferases	UDP-glucosyl transferase [Phaseolus vulgaris]	1e-110	2.676	0
GSVIVT01010098001	297738195	XP_002521042.1	26.2	misc.UDP glucosyl and glucoronyl transferases	UDP-glucosyltransferase, putative [Ricinus communis]	7e-152	0	-2.38
GSVIVT01029671001	296081471	XP_002520576.1	26.2	misc.UDP glucosyl and glucoronyl transferases	UDP-glucosyltransferase, putative [Ricinus communis]	5e-147	0	6.671
GSVIVT01024656001	297745834	XP_002528768.1	26.2	misc.UDP glucosyl and glucoronyl transferases	UDP-glucosyltransferase, putative [Ricinus communis]	4e-132	0	7.18
GSVIVT01038204001	225434170	XP_002529823.1	26.2	misc.UDP glucosyl and glucoronyl transferases	UDP-glucosyltransferase, putative [Ricinus communis]	3e-159	2.026	0
GSVIVT01005733001	296086883	XP_002532442.1	26.2	misc.UDP glucosyl and glucoronyl transferases	UDP-glucosyltransferase, putative [Ricinus communis]	1e-126	7.409	0
GSVIVT01020177001	296086510	XP_002520220.1	26.2	misc.UDP glucosyl and glucoronyl transferases	UDP-glucosyltransferase, putative [Ricinus communis]	6e-156	7.409	0
GSVIVT01024649001	297745828	XP_002528768.1	26.2	misc.UDP glucosyl and glucoronyl transferases	UDP-glucosyltransferase, putative [Ricinus communis]	6e-141	7.762	0
GSVIVT01007903001	297733898	XP_002514682.1	26.2	misc.UDP glucosyl and glucoronyl transferases	UDP-glucuronosyltransferase, putative [Ricinus communis]	9e-64	0	-2.601
GSVIVT01007898001	297733895	XP_002514679.1	26.2	misc.UDP glucosyl and glucoronyl transferases	UDP-glucuronosyltransferase, putative [Ricinus communis]	1e-162	0	-2.273
GSVIVT01006043001	296088886	XP_002529831.1	26.2	misc.UDP glucosyl and glucoronyl transferases	UDP-glucuronosyltransferase, putative [Ricinus communis]	2e-136	-8.651	0
GSVIVT01029122001	297735333	BAI22846.1	26.2	misc.UDP glucosyl and glucoronyl transferases	UDP-sugar flavonoid glycosyltransferase [Vitis vinifera]	0	-5.967	-11.436
GSVIVT01027064001	225454475	BAI65909.1	26.2	misc.UDP glucosyl and glucoronyl transferases	UDP-sugar:glycosyltransferase [Forsythia x intermedia]	0	1.165	6.709
GSVIVT01033641001	297739952	XP_002522166.1	26.3.1	misc.gluco-, galacto- and mannosidases.alpha-galactosidase	Alpha-xylosidase, putative [Ricinus communis]	0	0	4.016
GSVIVT01018853001	225431249	AAW47739.1	26.3.2	misc.gluco-, galacto- and mannosidases.beta-galactosidase	Beta-galactosidase [Prunus persica]	0	3.04	0
GSVIVT01025344001	297746386	BAG13451.1	26.3	misc.gluco-, galacto- and mannosidases	Beta-glucosidase [Rosa hybrid cultivar]	0	0	9.558
GSVIVT01012191001	297738063	ADD17684.1	26.3	misc.gluco-, galacto- and mannosidases	Beta-glucosidase [Vitis vinifera]	0	-2.766	-1.769
GSVIVT01014400001	302143052	NP_001148165.1	26.3	misc.gluco-, galacto- and mannosidases	Beta-glucosidase [Zea mays]	2e-164	7.238	0
GSVIVT01014399001	225461367	Q7XSK0.2	26.3	misc.gluco-, galacto- and mannosidases	Beta-glucosidase 18 [Oryza sativa Japonica Group]	1e-168	4.358	-3.397
GSVIVT01033542001	297739872	ACD45060.1	26.4.1	misc.beta 1,3 glucan hydrolases.glucan endo-1,3-beta-glucosidase	beta-1,3-glucanase [Vitis riparia]	1e-125	-1.987	2.163
GSVIVT01037711001	225460873	ADU15553.1	26.4.1	misc.beta 1,3 glucan hydrolases.glucan endo-1,3-beta-glucosidase	Glucan endo-1,3-beta-glucosidase precursor [Gossypium hirsutum]	0	0	9.86
GSVIVT01009700001	225458301	XP_002510373.1	26.4.1	misc.beta 1,3 glucan hydrolases.glucan endo-1,3-beta-glucosidase	Glucan endo-1,3-beta-glucosidase precursor, putative [Ricinus communis]	0	5.956	-3.1
GSVIVT01036124001	296084911	XP_002523810.1	26.4.1	misc.beta 1,3 glucan hydrolases.glucan endo-1,3-beta-glucosidase	Glucan endo-1,3-beta-glucosidase precursor, putative [Ricinus communis]	4e-143	2.323	0
GSVIVT01002584001	296090664	XP_002525026.1	26.4.1	misc.beta 1,3 glucan hydrolases.glucan endo-1,3-beta-glucosidase	Glucan endo-1,3-beta-glucosidase precursor, putative [Ricinus communis]	0	2.35	0
GSVIVT01012711001	302144127	XP_002518468.1	26.4.1	misc.beta 1,3 glucan hydrolases.glucan endo-1,3-beta-glucosidase	Glucan endo-1,3-beta-glucosidase precursor, putative [Ricinus communis]	0	7.044	0
GSVIVT01016553001	225449531	XP_002532848.1	26.4.1	misc.beta 1,3 glucan hydrolases.glucan endo-1,3-beta-glucosidase	Glucan endo-1,3-beta-glucosidase precursor, putative [Ricinus communis]	1e-161	7.994	0
GSVIVT01030716001	296087105	XP_002531922.1	26.4.1	misc.beta 1,3 glucan hydrolases.glucan endo-1,3-beta-glucosidase	Glucan endo-1,3-beta-glucosidase precursor, putative [Ricinus communis]	0	8.145	0
GSVIVT01031685001	296089641	ABN08775.1	26.4.1	misc.beta 1,3 glucan hydrolases.glucan endo-1,3-beta-glucosidase	Glycoside hydrolase, family 19 [Medicago truncatula]	1e-100	2.623	0
GSVIVT01027076001	297745419	NP_192013.1	26.4.1	misc.beta 1,3 glucan hydrolases.glucan endo-1,3-beta-glucosidase	Glycosyl hydrolase family 18 protein [Arabidopsis thaliana]	1e-170	3.302	0
GSVIVT01009003001	302141935	NP_177929.1	26.4.1	misc.beta 1,3 glucan hydrolases.glucan endo-1,3-beta-glucosidase	Glycosyl hydrolase family 3 protein [Arabidopsis thaliana]	0	4.093	0
GSVIVT01007918001	297733910	XP_002866422.1	26.4.1	misc.beta 1,3 glucan hydrolases.glucan endo-1,3-beta-glucosidase	Glycosyl hydrolase family 79 N-terminal domain-containing protein [Arabidopsis lyrata subsp. lyrata]	0	4.563	0
GSVIVT01012212001	297738081	XP_002514663.1	26.4	misc.beta 1,3 glucan hydrolases	Hydrolase, hydrolyzing O-glycosyl compounds, putative [Ricinus communis]	3e-34	2.081	0
GSVIVT01031317001	225450460	XP_002512573.1	26.4	misc.beta 1,3 glucan hydrolases	Hydrolase, hydrolyzing O-glycosyl compounds, putative [Ricinus communis]	1e-130	7.044	0
GSVIVT01007873001	225457225	NP_564059.1	26.4	misc.beta 1,3 glucan hydrolases	Plasmodesmata callose binding protein 3 (PDCB3); callose binding / polysaccharide binding [Arabidopsis thaliana]	1e-45	2.885	0
GSVIVT01015236001	225444983	XP_002330490.1	26.6	misc.O-methyl transferases	Arginine methyltransferease [Populus trichocarpa]	2e-177	4.174	0
GSVIVT01038655001	302143991	Q00763.1	26.6	misc.O-methyl transferases	Caffeic acid 3-O-methyltransferase 1 [Populus tremuloi	1e-85	0	4.016
GSVIVT01009711001	225458285	AED94858.1	26.6	misc.O-methyl transferases	Leucine carboxyl methyltransferase [Arabidopsis thaliana]	8e-129	0	-8.19
GSVIVT01017954001	225432636	XP_002516782.1	26.7	misc.oxidases - copper, flavone etc	Amine oxidase [copper-containing] precursor, putative [Ricinus communis]	0	-2.074	4.88
GSVIVT01007934001	297733921	XP_002514706.1	26.7	misc.oxidases - copper, flavone etc	Dimethylaniline monooxygenase, putative [Ricinus communis]	0	6.943	0
GSVIVT01038595001	225455302	XP_002515650.1	26.7	misc.oxidases - copper, flavone etc	FAD NAD binding oxidoreductases, putative [Ricinus communis]	3e-32	2.451	0
GSVIVT01038594001	225455306	XP_002515651.1	26.7	misc.oxidases - copper, flavone etc	FAD NAD binding oxidoreductases, putative [Ricinus communis]	7e-52	8.562	0
GSVIVT01013092001	297742053	YP_002566595.1	26.7	misc.oxidases - copper, flavone etc	FAD-dependent pyridine nucleotide-disulphide oxidoreductase [Halorubrum lacusprofundi ATCC 49239]	4.6	0	2.143
GSVIVT01011005001	296086634	XP_002320653.1	26.7	misc.oxidases - copper, flavone etc	Flavine-containing monoxygenase [Populus trichocarpa]	6e-142	0	10.708
GSVIVT01007669001	297733721	ABI93948.1	26.7	misc.oxidases - copper, flavone etc	Methylputrescine oxidase [Nicotiana tabacum]	0	3.435	0
GSVIVT01008760001	302141729	ACG30427.1	26.7	misc.oxidases - copper, flavone etc	Monooxygenase [Zea mays]	3e-107	8.285	2.147
GSVIVT01026627001	225431405	XP_002530077.1	26.7	misc.oxidases - copper, flavone etc	Monooxygenase, putative [Ricinus communis]	3e-148	0	7.827
GSVIVT01023902001	225428247	XP_002528421.1	26.7	misc.oxidases - copper, flavone etc	Multicopper oxidase, putative [Ricinus communis]	0	-1.017	-2.34
GSVIVT01030441001	225447041	ABN08527.1	26.7	misc.oxidases - copper, flavone etc	Multicopper oxidase, type 1 [Medicago truncatula]	0	3.542	0
GSVIVT01038226001	296084346	XP_002279529.1	26.7	misc.oxidases - copper, flavone etc	NADP-dependent alkenal double bond reductase P2 [Vitis vinifera]	0	2.008	-7.129
GSVIVT01005919001	296088146	NP_193037.1	26.7	misc.oxidases - copper, flavone etc	Oxidoreductase, zinc-binding dehydrogenase family protein [Arabidopsis thaliana]RecName: Full=Putative quinone-oxidoreductase homolog, chloroplastic	3e-130	1.773	2.08
GSVIVT01034678001	296090377	XP_002873153.1	26.7	misc.oxidases - copper, flavone etc	Oxidoreductase/transition metal ion binding protein [Arabidopsis lyrata subsp. lyrata]	1e-127	0	-2.137
GSVIVT01001351001	297741206	XP_002879351.1	26.7	misc.oxidases - copper, flavone etc	Oxidoreductase/transition metal ion binding protein [Arabidopsis lyrata subsp. lyrata]	5e-28	9.047	0
GSVIVT01032563001	225452614	XP_002517437.1	26.7	misc.oxidases - copper, flavone etc	Prolyl 4-hydroxylase alpha subunit, putative [Ricinus communis]	6e-133	0	7.615
GSVIVT01037870001	225428938	XP_002533164.1	26.7	misc.oxidases - copper, flavone etc	Prolyl 4-hydroxylase alpha subunit, putative [Ricinus communis]	8e-121	7.762	0
GSVIVT01005191001	225468574	XP_002530636.1	26.7	misc.oxidases - copper, flavone etc	Prolyl 4-hydroxylase alpha subunit, putative [Ricinus communis]	1e-132	9.506	0
GSVIVT01038612001	302143954	ABF50106.1	26.7	misc.oxidases - copper, flavone etc	Prolyl 4-hydroxylase alpha subunit-like [Musa acuminata AAA Group]	1e-12	0	3.303
GSVIVT01017501001	225443045	BAB08996.1	26.7	misc.oxidases - copper, flavone etc	Quinone oxidoreductase [Arabidopsis thaliana]	2e-151	2.72	0
GSVIVT01017392001	297743505	AAK98702.1	26.7	misc.oxidases - copper, flavone etc	Quinone oxidoreductase [Oryza sativa Japonica Group]	9e-13	7.7	0
GSVIVT01032165001	297736304	XP_002871580.1	26.8	misc.nitrilases, *nitrile lyases, berberine bridge enzymes, reticuline oxidases, troponine reductases	Alpha-N-acetylglucosaminidase family [Arabidopsis lyrata subsp. lyrata]	0	0	7.276
GSVIVT01019608001	225426228	NP_175906.1	26.8	misc.nitrilases, *nitrile lyases, berberine bridge enzymes, reticuline oxidases, troponine reductases	Carbon-nitrogen hydrolase family protein [Arabidopsis thaliana]	0	2.24	0
GSVIVT01035444001	225429638	NP_196765.2	26.8	misc.nitrilases, *nitrile lyases, berberine bridge enzymes, reticuline oxidases, troponine reductases	Carbon-nitrogen hydrolase family protein [Arabidopsis thaliana]	8e-154	3.241	0
GSVIVT01012229001	297738098	XP_002533543.1	26.8	misc.nitrilases, *nitrile lyases, berberine bridge enzymes, reticuline oxidases, troponine reductases	Esterase PIR7B, putative [Ricinus communis]	2e-133	0	2.57
GSVIVT01032917001	296082212	XP_002533543.1	26.8	misc.nitrilases, *nitrile lyases, berberine bridge enzymes, reticuline oxidases, troponine reductases	Esterase PIR7B, putative [Ricinus communis]	2e-172	7.7	0
GSVIVT01019871001	297742610	XP_002509694.1	26.8	misc.nitrilases, *nitrile lyases, berberine bridge enzymes, reticuline oxidases, troponine reductases	Glucose-methanol-choline (GMC) oxidoreductase, putative [Ricinus communis]	0	2.063	-4.236
GSVIVT01010352001	225425854	XP_002514996.1	26.8	misc.nitrilases, *nitrile lyases, berberine bridge enzymes, reticuline oxidases, troponine reductases	Ketoacyl-ACP Reductase (KAR) [Ricinus communis]	1e-137	3.17	0
GSVIVT01005064001	297735848	XP_002522342.1	26.8	misc.nitrilases, *nitrile lyases, berberine bridge enzymes, reticuline oxidases, troponine reductases	Polyneuridine-aldehyde esterase precursor, putative [Ricinus communis]	3e-80	-5.152	1.973
GSVIVT01005065001	225468680	XP_002522344.1	26.8	misc.nitrilases, *nitrile lyases, berberine bridge enzymes, reticuline oxidases, troponine reductases	Polyneuridine-aldehyde esterase precursor, putative [Ricinus communis]	2e-96	7.7	0
GSVIVT01021726001	297740885	XP_002523156.1	26.8	misc.nitrilases, *nitrile lyases, berberine bridge enzymes, reticuline oxidases, troponine reductases	Reticuline oxidase precursor, putative [Ricinus communis]	0	8.044	0
GSVIVT01016487001	225449408	XP_002524214.1	26.8	misc.nitrilases, *nitrile lyases, berberine bridge enzymes, reticuline oxidases, troponine reductases	Tropinone reductase, putative [Ricinus communis]	7e-110	0	3.096
GSVIVT01020103001	296086451	EA50895.1	26.9	misc.glutathione S transferases	Glutathione S-transferase [Populus alba x Populus tremula var. glandulosa]	3e-88	0	-8.592
GSVIVT01035256001	225466265	ACN38271.1	26.9	misc.glutathione S transferases	Glutathione S-transferase [Vitis amurensis]	1e-120	-7.762	-1.373
GSVIVT01038047001	296086757	AAN85826.1	26.9	misc.glutathione S transferases	Glutathione S-transferase [Vitis vinifera]	3e-115	0	9.86
GSVIVT01038041001	296086754	ABL84692.1	26.9	misc.glutathione S transferases	Glutathione S-transferase [Vitis vinifera]	2e-100	2.576	0
GSVIVT01027958001	225437284	ABK81651.1	26.9	misc.glutathione S transferases	Glutathione S-transferase [Vitis vinifera]	6e-114	3.121	0
GSVIVT01020831001	225446791	ABW34390.1	26.9	misc.glutathione S transferases	Glutathione S-transferase 5 [Vitis vinifera]	7e-120	2.903	0
GSVIVT01025083001	297746174	ADB85103.1	26.9	misc.glutathione S transferases	Glutathione S-transferase omega [Jatropha curcas]	2e-93	-1.367	-3.341
GSVIVT01025559001	297741498	ADB85103.1	26.9	misc.glutathione S transferases	Glutathione S-transferase omega [Jatropha curcas]	3e-104	3.623	0
GSVIVT01025566001	225439785	ADB85103.1	26.9	misc.glutathione S transferases	Glutathione S-transferase omega [Jatropha curcas]	9e-104	3.88	0
GSVIVT01025782001	297741680	AAG16758.1	26.9	misc.glutathione S transferases	Glutathione S-transferase T3 [Solanum lycopersicum]	3e-62	0	7.276
GSVIVT01023109001	297739428	XP_002519388.1	26.9	misc.glutathione S transferases	Glutathione S-transferase theta (GST), putative [Ricinus communis]	1e-91	2.268	1.881
GSVIVT01001252001	297739388	XP_002523997.1	26.9	misc.glutathione S transferases	Glutathione S-transferase, putative [Ricinus communis]	5e-43	1.777	2.097
GSVIVT01012072001	225423714	XP_002524149.1	26.9	misc.glutathione S transferases	Glutathione S-transferase, putative [Ricinus communis]	3e-160	0	7.539
GSVIVT01019987001	296086371	XP_002511574.1	26.9	misc.glutathione S transferases	Glutathione S-transferase, putative [Ricinus communis]	3e-58	-3.866	0
GSVIVT01011303001	296088747	ADB11327.1	26.9	misc.glutathione S transferases	Glutathione transferase tau class GSTU45 [Populus trichocarpa]	6e-55	3.513	0
GSVIVT01024852001	297745984	ADB11327.1	26.9	misc.glutathione S transferases	Glutathione transferase tau class GSTU45 [Populus trichocarpa]	5e-72	4.312	0
GSVIVT01008804001	225459671	NP_177853.1	26.9	misc.glutathione S transferases	Tetrachloro-p-hydroquinone reductive dehalogenase-related [Arabidopsis thaliana]	1e-109	7.238	0
GSVIVT01019812001	297742566	XP_002283415.1	26.10	misc.cytochrome P450	(S)-N-methylcoclaurine 3'-hydroxylase isozyme 1-like [Vitis vinifera]	0	0	2.25
GSVIVT01036558001	225451804	ABB60086.1	26.10	misc.cytochrome P450	Brassinosteroid-6-oxidase [Vitis vinifera]	0	7.562	0
GSVIVT01018857001	225431255	BAF00083.1	26.10	misc.cytochrome P450	Cytochrome P450 [Arabidopsis thaliana]	0	9.047	0
GSVIVT01014981001	296090121	BAF98466.1	26.10	misc.cytochrome P450	Cytochrome P450 [Coptis japonica var. dissecta]	1e-51	3.95	0
GSVIVT01022459001	296089285	XP_002332458.1	26.10	misc.cytochrome P450	Cytochrome P450 [Populus trichocarpa]	1e-138	-5.162	2.346
GSVIVT01018323001	225453315	XP_002319441.1	26.10	misc.cytochrome P450	Cytochrome P450 [Populus trichocarpa]	7e-166	0	2.533
GSVIVT01009390001	302142236	XP_002302426.1	26.10	misc.cytochrome P450	Cytochrome P450 [Populus trichocarpa]	1e-170	2.448	2.638
GSVIVT01009673001	302142462	XP_002328434.1	26.10	misc.cytochrome P450	Cytochrome P450 [Populus trichocarpa]	6e-119	8.285	3.543
GSVIVT01027552001	296089101	XP_002301302.1	26.10	misc.cytochrome P450	Cytochrome P450 [Populus trichocarpa]	4e-37	0	7.18
GSVIVT01012056001	297737948	XP_002310074.1	26.10	misc.cytochrome P450	Cytochrome P450 [Populus trichocarpa]	0	0	7.615
GSVIVT01009678001	302142466	XP_002328434.1	26.10	misc.cytochrome P450	Cytochrome P450 [Populus trichocarpa]	3e-172	0	8.224
GSVIVT01038509001	296088075	XP_002336802.1	26.10	misc.cytochrome P450	Cytochrome P450 [Populus trichocarpa]	1e-81	-2.886	0
GSVIVT01024279001	297737232	XP_002306325.1	26.10	misc.cytochrome P450	Cytochrome P450 [Populus trichocarpa]	6e-55	-2.8	0
GSVIVT01009388001	302142235	XP_002334060.1	26.10	misc.cytochrome P450	Cytochrome P450 [Populus trichocarpa]	1e-175	2.124	0
GSVIVT01014943001	296090097	XP_002333744.1	26.10	misc.cytochrome P450	Cytochrome P450 [Populus trichocarpa]	8e-172	2.432	0
GSVIVT01009650001	302142443	XP_002337511.1	26.10	misc.cytochrome P450	Cytochrome P450 [Populus trichocarpa]	4e-05	3.01	0
GSVIVT01000184001	296087372	XP_002331099.1	26.10	misc.cytochrome P450	Cytochrome P450 [Populus trichocarpa]	2e-129	3.302	0
GSVIVT01027551001	296089100	XP_002301307.1	26.10	misc.cytochrome P450	Cytochrome P450 [Populus trichocarpa]	7e-152	7.15	0
GSVIVT01018325001	225453313	XP_002319441.1	26.10	misc.cytochrome P450	Cytochrome P450 [Populus trichocarpa]	3e-170	7.238	0
GSVIVT01025796001	297741690	XP_002307954.1	26.10	misc.cytochrome P450	Cytochrome P450 [Populus trichocarpa]	3e-164	7.331	0
GSVIVT01031854001	297741374	XP_002330305.1	26.10	misc.cytochrome P450	Cytochrome P450 [Populus trichocarpa]	0	7.331	0
GSVIVT01009677001	302142465	XP_002328434.1	26.10	misc.cytochrome P450	Cytochrome P450 [Populus trichocarpa]	5e-169	7.484	0
GSVIVT01019851001	297742593	XP_002298058.1	26.10	misc.cytochrome P450	Cytochrome P450 [Populus trichocarpa]	2e-151	8.409	0
GSVIVT01032230001	297736007	BAJ84106.1	26.10	misc.cytochrome P450	Cytochrome P450 [Vitis vinifera]	0	3.241	0
GSVIVT01036282001	296087929	NP_001164584.1	26.10	misc.cytochrome P450	Cytochrome P450 2C2 [Oryctolagus cuniculus]	2	-1.585	-2.35
GSVIVT01022205001	296082482	ACM89788.1	26.10	misc.cytochrome P450	Cytochrome P450 monooxygenase CYP736B [Vitis arizonica x Vitis rupestris]	0	0	4.736
GSVIVT01008122001	297734079	NP_177551.1	26.10	misc.cytochrome P450	Cytochrome P450 monooxygenase CYP78A10 [Arabidopsis thaliana]	4e-155	3.74	0
GSVIVT01022238001	296082512	XP_002529227.1	26.10	misc.cytochrome P450	Cytochrome P450, putative [Ricinus communis]	2e-27	0	-7.937
GSVIVT01018546001	296084146	XP_002510920.1	26.10	misc.cytochrome P450	Cytochrome P450, putative [Ricinus communis]	5e-82	-2.016	0
GSVIVT01023295001	297739556	XP_002531094.1	26.10	misc.cytochrome P450	Cytochrome P450, putative [Ricinus communis]	3e-153	2.065	0
GSVIVT01032871001	225448341	XP_002515361.1	26.10	misc.cytochrome P450	Cytochrome P450, putative [Ricinus communis]	0	6.056	0
GSVIVT01006619001	297741789	XP_002516130.1	26.10	misc.cytochrome P450	Cytochrome P450, putative [Ricinus communis]	0	6.943	0
GSVIVT01009583001	225458483	XP_002510288.1	26.10	misc.cytochrome P450	Ent-kaurene oxidase, putative [Ricinus communis]	0	8.195	0
GSVIVT01018832001	297735054	AAT39511.1	26.10	misc.cytochrome P450	Ferulate 5-hydroxylase [Camptotheca acuminata]	0	7.238	0
GSVIVT01026510001	225431505	AAG01382.1	26.11	misc.alcohol dehydrogenases	Alcohol dehydrogenase 2 [Vitis vinifera]	0	2.646	0
GSVIVT01010027001	225457783	AAG01383.1	26.11	misc.alcohol dehydrogenases	Alcohol dehydrogenase 3 [Vitis vinifera]	0	3.24	2.654
GSVIVT01010024001	225457787	ADF80910.1	26.11	misc.alcohol dehydrogenases	Alcohol dehydrogenase I [Vitis mustangensis]	0	2.47	6.083
GSVIVT01038236001	225434203	XP_002529813.1	26.11	misc.alcohol dehydrogenases	Alcohol dehydrogenase, putative [Ricinus communis]	4e-141	-3.101	2.635
GSVIVT01028452001	297744241	BAJ83825.1	26.11	misc.alcohol dehydrogenases	Glutathione-dependent formaldehyde dehydrogenase [Epipremnum aureum]	8e-126	2.561	0
GSVIVT01012727001	302144139	ACT21094.1	26.12	misc.peroxidases	Peroxidase [Camellia oleifera]	8e-92	9.17	0
GSVIVT01032715001	297736522	ACM47317.1	26.12	misc.peroxidases	Peroxidase [Capsicum annuum]	2e-81	0	5.014
GSVIVT01029773001	296081533	BAE16616.1	26.12	misc.peroxidases	Peroxidase [Populus alba]	1e-63	-1.983	0
GSVIVT01025374001	297746411	BAD97836.2	26.12	misc.peroxidases	Peroxidase [Populus alba]	1e-51	3.178	5.181
GSVIVT01015537001	225445501	XP_002524497.1	26.12	misc.peroxidases	Peroxidase 25 precursor, putative [Ricinus communis]	1e-154	7.044	0
GSVIVT01024596001	225434381	XP_002520835.1	26.12	misc.peroxidases	Peroxidase 52 precursor, putative [Ricinus communis]	2e-138	0	2.545
GSVIVT01010168001	297738237	BAD43011.1	26.12	misc.peroxidases	Peroxidase ATP23a [Arabidopsis thaliana]	4e-131	3.685	0
GSVIVT01009106001	302142016	AAQ55292.1	26.12	misc.peroxidases	Peroxidase class III GvPx2b [Vitis vinifera]	8e-137	0	-7.637
GSVIVT01003417001	297741824	AAL93152.1	26.12	misc.peroxidases	Peroxidase gaiacol [Gossypium hirsutum]	1e-137	0	7.18
GSVIVT01014022001	297745065	P27061.1	26.13	misc.acid and other phosphatases	Acid phosphatase 1 [Solanum lycopersicum]	3e-53	3.639	0
GSVIVT01028404001	225438005	XP_002526558.1	26.13	misc.acid and other phosphatases	Acid phosphatase 1 precursor, putative [Ricinus communis]	7e-93	7.484	0
GSVIVT01016377001	225449218	AEC09750.1	26.13	misc.acid and other phosphatases	Acid phosphatase class IIIB protein [Arabidopsis thaliana]	8e-62	3.218	0
GSVIVT01029307001	225445929	XP_002518244.1	26.13	misc.acid and other phosphatases	Phosphatase DCR2, putative [Ricinus communis]	2e-149	0	2.563
GSVIVT01024834001	225434736	ADQ38903.1	26.13	misc.acid and other phosphatases	Phosphatidic acid phosphatase-like protein [Musa acuminata AAA Group]	3e-123	7.238	0
GSVIVT01033547001	297739876	XP_002884780.1	26.13	misc.acid and other phosphatases	Purple acid phosphatase (PAP16) [Arabidopsis lyrata subsp. lyrata]	1e-136	6.943	0
GSVIVT01024214001	225427698	BAC55157.1	26.13	misc.acid and other phosphatases	Purple acid phosphatase [Nicotiana tabacum]	0	8.145	0
GSVIVT01037630001	297737421	NP_188686.2	26.13	misc.acid and other phosphatases	Purple acid phosphatase 18 (PAP18) [Arabidopsis thaliana]	0	3.383	0
GSVIVT01012830001	296084523	XP_002530765.1	26.13	misc.acid and other phosphatases	Purple acid phosphatase Iron(III)-zinc(II) precursor, putative [Ricinus communis]	0	2.263	-2.255
GSVIVT01011599001	225424458	XP_002527553.1	26.13	misc.acid and other phosphatases	Tartrate-resistant acid phosphatase type 5 precursor, putative [Ricinus communis]	1e-137	2.124	0
GSVIVT01016900001	297743122	CAJ38387.1	26.16	misc.myrosinases-lectin-jacalin	Jacalin-domain protein [Plantago major]	6e-54	10.825	-2.463
GSVIVT01034031001	297740265	NP_195729.1	26.16	misc.myrosinases-lectin-jacalin	Lectin family protein [Arabidopsis thaliana]	2e-36	2.483	0
GSVIVT01016502001	296086201	AAR11300.1	26.16	misc.myrosinases-lectin-jacalin	Lectin like receptor kinase 7 [Medicago truncatula]	0	3.978	0
GSVIVT01018380001	225453246	ADN33706.1	26.17	misc.dynamin	Dynamin [Cucumis melo subsp. melo]	0	2.936	0
GSVIVT01012532001	296088789	XP_002532763.1	26.17	misc.dynamin	Dynamin, putative [Ricinus communis]	0	8.409	0
GSVIVT01019546001	225426312	XP_002268528.1	26.17	misc.dynamin	Dynamin-related protein 5A isoform 1 [Vitis vinifera]	0	2.483	0
GSVIVT01018604001	296084184	CBA10126.1	26.18	misc.invertase/pectin methylesterase inhibitor family protein	Invertase/pectin methylesterase (PME) inhibitor [Nicotiana benthamiana]	6e-54	7.238	0
GSVIVT01018598001	225466053	NP_201041.1	26.18	misc.invertase/pectin methylesterase inhibitor family protein	Invertase/pectin methylesterase (PME) inhibitor family protein [Arabidopsis thaliana]	2e-55	2.518	1.457
GSVIVT01011476001	296082966	ABD32520.1	26.19	misc.plastocyanin-like	Blue copper domain (type 1) [Medicago truncatula]	3e-61	3.168	-3.847
GSVIVT01015559001	225445551	XP_002517636.1	26.19	misc.plastocyanin-like	Blue copper protein precursor, putative [Ricinus communis]	2e-25	0	-2.555
GSVIVT01015560001	297738974	AAF66242.1	26.19	misc.plastocyanin-like	dicyanin [Solanum lycopersicum]	2e-17	3.475	1.613
GSVIVT01017332001	297743460	AAF66242.1	26.19	misc.plastocyanin-like	dicyanin [Solanum lycopersicum]	2e-67	-1.616	3.161
GSVIVT01019636001	297742423	XP_002518894.1	26.19	misc.plastocyanin-like	Stellacyanin, putative [Ricinus communis]	2e-58	0	-3.34
GSVIVT01025413001	297746438	NP_564682.2	26.21	misc.protease inhibitor/seed storage/lipid transfer protein (LTP) family protein	Lipid binding [Arabidopsis thaliana]	7e-40	7.331	0
GSVIVT01001177001	225437060	XP_002524760.1	26.21	misc.protease inhibitor/seed storage/lipid transfer protein (LTP) family protein	Lipid binding protein, putative [Ricinus communis]	2e-48	0	3.326
GSVIVT01001178001	296085219	XP_002524759.1	26.21	misc.protease inhibitor/seed storage/lipid transfer protein (LTP) family protein	Lipid binding protein, putative [Ricinus communis]	2e-48	0	8.577
GSVIVT01010797001	297743811	XP_002529495.1	26.21	misc.protease inhibitor/seed storage/lipid transfer protein (LTP) family protein	Lipid binding protein, putative [Ricinus communis]	7e-137	7.994	0
GSVIVT01029796001	296081545	XP_002530278.1	26.21	misc.protease inhibitor/seed storage/lipid transfer protein (LTP) family protein	Lipid binding protein, putative [Ricinus communis]	2e-42	8.596	0
GSVIVT01038177001	296084308	XP_002274731.2	26.22	misc.short chain dehydrogenase/reductase (SDR)	(+)-Neomenthol dehydrogenase-like [Vitis vinifera]	0	0	9.39
GSVIVT01008578001	297734451	XP_004503736.1	26.22	misc.short chain dehydrogenase/reductase (SDR)	Dehydrogenase/reductase SDR family protein 7-like [Cicer arietinum]	5e-129	7.331	0
GSVIVT01033062001	225451491	ACL37155.1	26.22	misc.short chain dehydrogenase/reductase (SDR)	Short-chain alcohol dehydrogenase [Panax ginseng]	3e-113	0	2.02
GSVIVT01024879001	225434818	AAM61117.1	26.22	misc.short chain dehydrogenase/reductase (SDR)	Short-chain alcohol dehydrogenase-like [Arabidopsis thaliana]	4e-101	4.343	0
GSVIVT01000914001	296088700	ABM90633.1	26.22	misc.short chain dehydrogenase/reductase (SDR)	Short-chain dehydrogenase reductase [Brassica napus]	3e-82	9.241	0
GSVIVT01019741001	225426446	ACF06594.1	26.22	misc.short chain dehydrogenase/reductase (SDR)	Short-chain dehydrogenase Tic32 [Elaeis guineensis]	1e-137	3.655	0
GSVIVT01014388001	302143044	XP_002534245.1	26.22	misc.short chain dehydrogenase/reductase (SDR)	Short-chain dehydrogenase, putative [Ricinus communis]	0	7.044	0
GSVIVT01026833001	297745219	NP_191681.1	26.22	misc.short chain dehydrogenase/reductase (SDR)	Short-chain dehydrogenase/reductase (SDR) family protein [Arabidopsis thaliana]	2e-107	2.087	0
GSVIVT01001427001	225470842	NP_192713.1	26.22	misc.short chain dehydrogenase/reductase (SDR)	Short-chain dehydrogenase/reductase (SDR) family protein [Arabidopsis thaliana]	2e-148	3.685	0
GSVIVT01033387001	297739747	NP_187048.1	26.22	misc.short chain dehydrogenase/reductase (SDR)	Short-chain dehydrogenase/reductase (SDR) family protein [Arabidopsis thaliana]	9e-81	3.886	0
GSVIVT01026829001	225454093	ACN87275.1	26.22	misc.short chain dehydrogenase/reductase (SDR)	Short-chain dehydrogenase/reductase [Nandina domestica]	6e-111	3.621	0
GSVIVT01007244001	297742907	XP_002874790.1	26.22	misc.short chain dehydrogenase/reductase (SDR)	Short-chain dehydrogenase/reductase family protein [Arabidopsis lyrata subsp. lyrata]	5e-98	3.302	0
GSVIVT01022193001	296082471	XP_002871402.1	26.22	misc.short chain dehydrogenase/reductase (SDR)	Short-chain dehydrogenase/reductase family protein [Arabidopsis lyrata subsp. lyrata]	9e-98	8.409	0
GSVIVT01024894001	297746019	ABW81126.1	26.22	misc.short chain dehydrogenase/reductase (SDR)	Short-chain dehydrogenase-21 [Boechera divaricarpa]	4e-40	-3.322	-2.101
GSVIVT01033388001	297739748	XP_002525441.1	26.22	misc.short chain dehydrogenase/reductase (SDR)	Short-chain type dehydrogenase, putative [Ricinus communis]	4e-18	9.649	0
GSVIVT01024375001	225454751	NP_974793.1	26.24	misc.GCN5-related N-acetyltransferase	GCN5-related N-acetyltransferase (GNAT) family protein [Arabidopsis thaliana]	2e-90	3.126	0
GSVIVT01022505001	296089320	AAH96317.1	26.24	misc.GCN5-related N-acetyltransferase	N-acetylated alpha-linked acidic dipeptidase 2 [Homo sapiens]	2e-74	2.08	-2.189
GSVIVT01018003001	225432712	NP_001150788.1	26.24	misc.GCN5-related N-acetyltransferase	N-acetyltransferase [Zea mays]	5e-48	2.934	0
GSVIVT01018002001	225432710	XP_002517114.1	26.24	misc.GCN5-related N-acetyltransferase	N-acetyltransferase, putative [Ricinus communis]	1e-65	0	3.977
GSVIVT01032984001	225451617	NP_181348.1	26.24	misc.GCN5-related N-acetyltransferase	N-acetyltransferase; ATMAK3 [Arabidopsis thaliana]	4e-77	3.596	0
GSVIVT01009961001	302142708	NP_177718.1	26.28	misc.GDSL-motif lipase	Family II extracellular lipase 3 (EXL3) [Arabidopsis thaliana]	2e-98	2.119	0
GSVIVT01021149001	297740457	XP_002277279.1	26.28	misc.GDSL-motif lipase	GDSL esterase/lipase [Vitis vinifera]	0	0	-7.637
GSVIVT01033808001	225440948	XP_002283113.1	26.28	misc.GDSL-motif lipase	GDSL esterase/lipase [Vitis vinifera]	0	1.183	-2.26
GSVIVT01007995001	297733969	XP_002284894.2	26.28	misc.GDSL-motif lipase	GDSL esterase/lipase [Vitis vinifera]	0	0	4.994
GSVIVT01037673001	225460935	XP_002277934.1	26.28	misc.GDSL-motif lipase	GDSL esterase/lipase [Vitis vinifera]	0	3.635	0
GSVIVT01016949001	225442416	XP_003531641.1	26.28	misc.GDSL-motif lipase	GDSL esterase/lipase APG-like [Glycine max]	0	0	-8.794
GSVIVT01005081001	297745686	XP_003632456.1	26.28	misc.GDSL-motif lipase	GDSL esterase/lipase isoform 1 [Vitis vinifera]	0	0	8.655
GSVIVT01030799001	296087142	ABN08073.1	26.28	misc.GDSL-motif lipase	GDSL,lipolytic enzyme [Medicago truncatula]	2e-146	0	7.954
GSVIVT01027997001	297743877	XP_002512441.1	27.1.1	RNA.processing.splicing	Arginine/serine-rich splicing factor, putative [Ricinus communis]	3e-89	7.409	0
GSVIVT01038711001	302144037	NP_196234.3	27.1.1	RNA.processing.splicing	ATO (ATROPOS); nucleic acid binding/zinc ion binding [Arabidopsis thaliana]	0	3.528	0
GSVIVT01017346001	297743472	XP_002517654.1	27.1.1	RNA.processing.splicing	Pre-mRNA processing-splicing factor, putative [Ricinus communis]	0	2.161	0
GSVIVT01028153001	297744006	NP_001148911.1	27.1.1	RNA.processing.splicing	Pre-mRNA splicing factor ATP-dependent RNA helicase [Zea mays]	0	3.876	0
GSVIVT01034997001	225431952	XP_002519222.1	27.1.1	RNA.processing.splicing	Pre-mRNA splicing factor, putative [Ricinus communis]	0	-1.106	-3.728
GSVIVT01027911001	225433255	XP_002528359.1	27.1.1	RNA.processing.splicing	Pre-mRNA splicing factor, putative [Ricinus communis]	0	0	2.401
GSVIVT01016562001	296086246	XP_002533150.1	27.1.1	RNA.processing.splicing	Serine/arginine rich splicing factor, putative [Ricinus communis]	6e-64	0	2.54
GSVIVT01024622001	225434417	AAA33847.1	27.1.1	RNA.processing.splicing	Spliceosomal protein [Solanum tuberosum]	1e-107	2.1	0
GSVIVT01023998001	297744588	XP_002516388.1	27.1.1	RNA.processing.splicing	Splicing factor, putative [Ricinus communis]	9e-179	7.044	0
GSVIVT01007437001	296088196	ACD67872.1	27.1.1	RNA.processing.splicing	U2 snRNP auxiliary factor large subunit [Solanum melongena]	6e-122	7.238	0
GSVIVT01001312001	297741186	AAH41801.1	27.1.2	RNA.processing.RNA helicase	Dead (Asp-Glu-Ala-Asp) box polypeptide 59 [Homo sapiens]	2e-10	3.097	0
GSVIVT01016847001	225442260	Q5QMN3.2	27.1.2	RNA.processing.RNA helicase	Dead box ATP-dependent RNA helicase 20	0	4.535	0
GSVIVT01027084001	297745425	XP_002523364.1	27.1.2	RNA.processing.RNA helicase	Dead box ATP-dependent RNA helicase, putative [Ricinus communis]	0	0	-3.322
GSVIVT01032442001	296087640	XP_002521446.1	27.1.2	RNA.processing.RNA helicase	Dead box ATP-dependent RNA helicase, putative [Ricinus communis]	0	2.38	0
GSVIVT01035843001	296082026	XP_002517619.1	27.1.2	RNA.processing.RNA helicase	Dead box ATP-dependent RNA helicase, putative [Ricinus communis]	0	8.409	0
GSVIVT01015173001	225444867	ADN33729.1	27.1.2	RNA.processing.RNA helicase	Helicase [Cucumis melo subsp. melo]	0	2.854	0
GSVIVT01035374001	225429488	ADN33729.1	27.1.2	RNA.processing.RNA helicase	Helicase [Cucumis melo subsp. melo]	0	3.346	0
GSVIVT01016810001	297743046	ADN33729.1	27.1.2	RNA.processing.RNA helicase	Helicase [Cucumis melo subsp. melo]	3e-119	4.757	0
GSVIVT01013247001	297742168	XP_002865151.1	27.1.2	RNA.processing.RNA helicase	Low-level beta-amylase 1 [Arabidopsis lyrata subsp. lyrata]	0	7.044	0
GSVIVT01035631001	225429944	NP_190207.1	27.1.19	RNA.processing.ribonucleases	3' exoribonuclease family domain 1-containing protein [Arabidopsis thaliana]	1e-108	8.285	0
GSVIVT01023486001	225465631	XP_002884445.1	27.1.19	RNA.processing.ribonucleases	Endoribonuclease [Arabidopsis lyrata subsp. lyrata]	0	2.898	0
GSVIVT01035072001	225431838	ACJ23865.1	27.1.19	RNA.processing.ribonucleases	Fag s 1 pollen allergen [Fagus sylvatica]	3e-63	0	7.276
GSVIVT01034556001	225460634	ACG33036.1	27.1.19	RNA.processing.ribonucleases	Ribonuclease P [Zea mays]	3e-60	3.054	0
GSVIVT01028248001	297744086	XP_002515178.1	27.1.19	RNA.processing.ribonucleases	Ribonuclease P, putative [Ricinus communis]	2e-56	7.562	0
GSVIVT01025628001	297741558	AEC10227.1	27.1.19	RNA.processing.ribonucleases	Ribonuclease P-like protein [Arabidopsis thaliana]	8e-56	0	2.588
GSVIVT01004446001	296088239	XP_002524581.1	27.1.19	RNA.processing.ribonucleases	Ribonuclease t2, putative [Ricinus communis]	3e-32	6.943	0
GSVIVT01032526001	296087711	NP_186790.2	27.1.19	RNA.processing.ribonucleases	RNase H domain-containing protein [Arabidopsis thaliana]	3e-80	2.999	0
GSVIVT01021670001	297740849	AAL05056.1	27.1.21	RNA.processing.siRNA methyltransferase	RNA methyltransferase/HEN1 [Arabidopsis thaliana]	0	0	2.767
GSVIVT01012514001	296088778	NP_201244.2	27.1.21	RNA.processing.siRNA methyltransferase	RNA methyltransferase/HEN4 (Hua Enthancer 4) [Arabidopsis thaliana]	6e-90	3.183	0
GSVIVT01028919001	225464483	XP_002517902.1	27.1	RNA.processing	Cleavage and polyadenylation specificity factor, putative [Ricinus communis]	0	1.966	0
GSVIVT01027503001	225453718	XP_002509740.1	27.1	RNA.processing	Cleavage and polyadenylation specificity factor, putative [Ricinus communis]	5e-131	2.067	0
GSVIVT01011011001	296086639	XP_002270246.1	27.1	RNA.processing	C-type U1 snRNP,putative [Vitis vinifera]	3e-74	7.762	0
GSVIVT01028116001	297743975	XP_002529134.1	27.1	RNA.processing	Dimethyladenosine transferase, putative [Ricinus communis]	1e-124	7.629	0
GSVIVT01012646001	302144078	AAD03447.1	27.1	RNA.processing	PCF11P-similar protein 4 [Arabidopsis thaliana]	0	0	2.03
GSVIVT01022079001	225438781	AAF63202.1	27.1	RNA.processing	Poly(A) binding protein [Cucumis sativus]	0	2.578	0
GSVIVT01015755001	296087478	XP_002525843.1	27.1	RNA.processing	Poly(A) binding protein, putative [Ricinus communis]	5e-68	9.349	0
GSVIVT01011814001	297737752	XP_002524874.1	27.1	RNA.processing	Poly(A) polymerase alpha, putative [Ricinus communis]	0	0	-2.042
GSVIVT01034848001	225464469	XP_002533879.1	27.1	RNA.processing	Poly(A) polymerase, putative [Ricinus communis]	0	7.943	0
GSVIVT01004460001	296087007	XP_002866661.1	27.1	RNA.processing	Polyadenylate-binding protein family protein [Arabidopsis lyrata subsp. lyrata]	6e-60	2.665	0
GSVIVT01013475001	225457729	NP_974339.1	27.1	RNA.processing	Polyadenylate-binding protein-related [Arabidopsis thaliana]	1e-76	0	2.661
GSVIVT01011438001	225452859	XP_002884293.1	27.1	RNA.processing	Polypyrimidine tract-binding [Arabidopsis lyrata subsp. lyrata]	0	2.526	0
GSVIVT01032607001	225452692	XP_002884458.1	27.1	RNA.processing	Pre-mRNA cleavage complex family protein [Arabidopsis lyrata subsp. lyrata]	0	3.423	0
GSVIVT01008098001	225456594	NP_850805.1	27.1	RNA.processing	Pre-mRNA cleavage complex-related [Arabidopsis thaliana]	1e-137	8.044	0
GSVIVT01020223001	296086542	ABN06098.1	27.1	RNA.processing	Pre-mRNA processing ribonucleo protein [Medicago truncatula]	0	7.883	0
GSVIVT01021882001	225451218	XP_002512262.1	27.1	RNA.processing	Pre-rRNA processing protein TSR2, putative [Ricinus communis]	2e-54	8.326	0
GSVIVT01015302001	297738755	XP_002514216.1	27.1	RNA.processing	rRNA methylase, putative [Ricinus communis]	1e-155	7.044	0
GSVIVT01018096001	297737152	NP_592896.1	27.1	RNA.processing	rRNA processing protein [Schizosaccharomyces pombe 972h-]	3e-12	3.188	0
GSVIVT01033867001	225440849	NP_001148720.1	27.1	RNA.processing	Small nuclear ribonucleoprotein G [Zea mays]	2e-34	3.302	0
GSVIVT01023894001	225428263	ACG47545.1	27.1	RNA.processing	Small nuclear ribonucleoprotein Sm D3 [Zea mays]	4e-56	5.231	0
GSVIVT01032056001	297736220	NP_566957.1	27.1	RNA.processing	Suppressor-of-White-APricot (SWAP)/surp domain-containing protein/D111/G-patch domain-containing protein [Arabidopsis thaliana]	3e-151	3.068	0
GSVIVT01028887001	225464541	BAE91898.1	27.1	RNA.processing	Tobacco fibrillarin homolog [Nicotiana tabacum]	2e-130	3.558	0
GSVIVT01031139001	296089694	Q43582.1	27.1	RNA.processing	U6 snRNA-associated Sm-like protein LSm4;[Nicotiana tabacum]	2e-56	2.299	0
GSVIVT01016817001	297743053	XP_002521367.1	27.2	RNA.transcription	DNA-directed RNA polymerase I 49 kDa polypeptide, putative [Ricinus communis]	2e-127	0	2.286
GSVIVT01018108001	297737162	XP_002522607.1	27.2	RNA.transcription	DNA-directed RNA polymerase II 19 kD polypeptide rpb7, putative [Ricinus communis]	4e-84	7.562	0
GSVIVT01024869001	225434800	NP_001149597.1	27.2	RNA.transcription	DNA-directed RNA polymerase II 19 kDa polypeptide [Zea mays]	4e-90	3.049	0
GSVIVT01013776001	225425585	ABF70104.1	27.2	RNA.transcription	DNA-directed RNA polymerase II 8.2 kDa polypeptide, putative [Musa balbisiana]	1e-31	2.405	0
GSVIVT01036004001	225430537	NP_190777.1	27.2	RNA.transcription	DNA-directed RNA polymerase/NRPB11; DNA binding [Arabidopsis thaliana]	5e-55	4.099	0
GSVIVT01015349001	297738790	NP_188871.1	27.2	RNA.transcription	DNA-directed RNA polymerase/NRPB5; DNA binding [Arabidopsis thaliana]	2e-91	2.9	0
GSVIVT01018985001	297735177	NP_001078502.4	27.2	RNA.transcription	Plant-specific TFIIB-related protein; RNA polymerase II transcription factor [Arabidopsis thaliana]	6e-142	2.531	0
GSVIVT01018073001	297737133	XP_003078220.1	27.2	RNA.transcription	RNA polymerase II transcription elongation factor DSIF/SUPT5H/SPT5 (ISS) [Ostreococcus tauri]	6e-53	2.528	0
GSVIVT01019326001	296090195	YP_001735256.1	27.2	RNA.transcription	RNA polymerase sigma factor [Synechococcus sp. PCC 7002]	3e-81	3.721	0
GSVIVT01028717001	225462725	XP_002513587.1	27.2	RNA.transcription	RNA polymerase sigma factor rpoD, putative [Ricinus communis]	0	2.399	0
GSVIVT01024830001	225434730	XP_001703168.1	27.2	RNA.transcription	RNA polymerase subunit [Chlamydomonas reinhardtii]	6e-23	8.098	0
GSVIVT01025497001	297746507	AAD10238.1	27.2	RNA.transcription	TATA-box binding protein/RNA polymerase II transcription factor [Phaseolus vulgaris]	1e-110	7.484	0
GSVIVT01034346001	225463799	XP_002270173.1	27.2	RNA.transcription	Transcription elongation factor SPT4 homolog 2 [Vitis vinifera]	4e-80	2.395	0
GSVIVT01009213001	302142093	XP_002527359.1	27.2	RNA.transcription	Transcription initiation factor IIA, gamma chain, putative [Ricinus communis]	7e-55	7.15	0
GSVIVT01031532001	225436547	XP_002513521.1	27.2	RNA.transcription	Transcription initiation factor IIB, putative [Ricinus communis]	2e-168	6.943	0
GSVIVT01033246001	225441886	XP_002882661.1	27.2	RNA.transcription	transcription initiation factor IIB-2 [Arabidopsis lyrata subsp. lyrata]	8e-172	2.55	0
GSVIVT01037737001	297737507	XP_002528944.1	27.2	RNA.transcription	Transcription initiation factor IID, putative [Ricinus communis]	0	0	2.654
GSVIVT01030390001	225446952	XP_002528944.1	27.2	RNA.transcription	Transcription initiation factor IID, putative [Ricinus communis]	0	5.19	0
GSVIVT01015122001	297738599	ADL36568.1	27.3.2	RNA.regulation of transcription.Alfin-like	ALF domain class transcription factor [Malus x domestica]	4e-108	2.517	0
GSVIVT01011162001	296083161	ADL36572.1	27.3.2	RNA.regulation of transcription.Alfin-like	ALF domain class transcription factor [Malus x domestica]	6e-109	8.7	0
GSVIVT01035442001	225429632	ADL36568.1	27.3.2	RNA.regulation of transcription.Alfin-like	ALF domain class transcription factor [Malus x domestica]'	1e-116	2.616	0
GSVIVT01028050001	297743922	ADE41117.1	27.3.3	RNA.regulation of transcription.AP2/EREBP, APETALA2/Ethylene-responsive element binding protein family	AP2 domain class transcription factor [Malus x domestica]	4e-60	0	2.257
GSVIVT01033273001	297739654	XP_002322721.1	27.3.3	RNA.regulation of transcription.AP2/EREBP, APETALA2/Ethylene-responsive element binding protein family	AP2 domain-containing transcription factor [Populus trichocarpa]	1e-173	2.045	0
GSVIVT01019519001	297742325	XP_002297979.1	27.3.3	RNA.regulation of transcription.AP2/EREBP, APETALA2/Ethylene-responsive element binding protein family	AP2/ERF domain-containing transcription factor [Populus trichocarpa]	6e-74	1.582	-2.575
GSVIVT01034563001	296081204	XP_002306712.1	27.3.3	RNA.regulation of transcription.AP2/EREBP, APETALA2/Ethylene-responsive element binding protein family	AP2/ERF domain-containing transcription factor [Populus trichocarpa]	7e-79	2.622	0
GSVIVT01028314001	297744134	XP_002300780.1	27.3.3	RNA.regulation of transcription.AP2/EREBP, APETALA2/Ethylene-responsive element binding protein family	AP2/ERF domain-containing transcription factor [Populus trichocarpa]	8e-36	2.95	0
GSVIVT01021060001	298205253	XP_002323984.1	27.3.3	RNA.regulation of transcription.AP2/EREBP, APETALA2/Ethylene-responsive element binding protein family	AP2/ERF domain-containing transcription factor [Populus trichocarpa]	5e-98	8.195	0
GSVIVT01031388001	297734841	ABF61218.1	27.3.3	RNA.regulation of transcription.AP2/EREBP, APETALA2/Ethylene-responsive element binding protein family	CBF/DREB2 transcription factor [Vitis amurensis]	6e-100	2.1	0
GSVIVT01013935001	225455050	BAF75651.1	27.3.3	RNA.regulation of transcription.AP2/EREBP, APETALA2/Ethylene-responsive element binding protein family	Transcription factor ERF1 [Daucus carota]	4e-50	3.735	0
GSVIVT01015350001	297738791	ADL36581.1	27.3.4	RNA.regulation of transcription.ARF, Auxin Response Factor family	ARF domain class transcription factor [Malus x domestica]	5e-80	4.626	-7.358
GSVIVT01027921001	296083735	ADL36583.1	27.3.4	RNA.regulation of transcription.ARF, Auxin Response Factor family	ARF domain class transcription factor [Malus x domestica]	4e-90	3.693	-1.681
GSVIVT01032251001	297736017	ADI87602.1	27.3.4	RNA.regulation of transcription.ARF, Auxin Response Factor family	Auxin response factor 19 [Solanum lycopersicum]	0	7.409	0
GSVIVT01008639001	225456475	ABC69711.1	27.3.4	RNA.regulation of transcription.ARF, Auxin Response Factor family	Auxin response factor 2 [Solanum lycopersicum]	0	3.779	0
GSVIVT01025159001	297746231	XP_002526369.1	27.3.4	RNA.regulation of transcription.ARF, Auxin Response Factor family	Auxin response factor, putative [Ricinus communis]	0	2.055	-7.358
GSVIVT01009865001	302142628	XP_002510508.1	27.3.4	RNA.regulation of transcription.ARF, Auxin Response Factor family	Auxin response factor, putative [Ricinus communis]	0	7.562	0
GSVIVT01004942001	296088177	AAP06759.1	27.3.4	RNA.regulation of transcription.ARF, Auxin Response Factor family	Auxin response factor-like protein [Mangifera indica]	0	4.514	3.843
GSVIVT01035051001	296083291	XP_002519174.1	27.3.5	RNA.regulation of transcription.ARR	Sensor histidine kinase, putative [Ricinus communis]	0	0	3.303
GSVIVT01007835001	297733851	XP_002511471.1	27.3.5	RNA.regulation of transcription.ARR	Two-component sensor protein histidine protein kinase, putative [Ricinus communis]	3e-72	2.387	0
GSVIVT01020146001	296086487	XP_002520201.1	27.3.5	RNA.regulation of transcription.ARR	Two-component sensor protein histidine protein kinase, putative [Ricinus communis]	1e-68	6.943	0
GSVIVT01003721001	297735895	XP_002523510.1	27.3.5	RNA.regulation of transcription.ARR	Two-component system sensor histidine kinase/response regulator, putative [Ricinus communis]	0	0	-2.183
GSVIVT01035903001	296082079	XP_002515447.1	27.3.5	RNA.regulation of transcription.ARR	Two-component system sensor histidine kinase/response regulator, putative [Ricinus communis]	0	2.051	0
GSVIVT01033610001	297739924	XP_002322625.1	27.3.5	RNA.regulation of transcription.ARR	Type-a response regulator [Populus trichocarpa]	1e-67	3.282	0
GSVIVT01014299001	302142974	CBI20269.3	35.2	not assigned.unknown	Unnamed protein product [Vitis vinifera]	0	0	8.954
GSVIVT01030640001	297739325	ADL36593.1	27.3.6	RNA.regulation of transcription.bHLH,Basic Helix-Loop-Helix family	Basic helix-loop-helix (bHLH) domain class transcription factor [Malus x domestica]	4e-80	2.888	0
GSVIVT01021787001	298204851	ADX60279.1	27.3.6	RNA.regulation of transcription.bHLH,Basic Helix-Loop-Helix family	Basic helix-loop-helix (bHLH) transcription factor [Oryza sativa Japonica Group]	1e-79	3.512	0
GSVIVT01036203001	296087878	XP_002268590.2	27.3.6	RNA.regulation of transcription.bHLH,Basic Helix-Loop-Helix family	Transcription factor bHLH104-like [Vitis vinifera]	1e-93	8.524	0
GSVIVT01020561001	302143302	XP_002274262.1	27.3.6	RNA.regulation of transcription.bHLH,Basic Helix-Loop-Helix family	Transcription factor bHLH118-like [Vitis vinifera]	3e-148	7.409	0
GSVIVT01018777001	297735012	XP_002265960.1	27.3.6	RNA.regulation of transcription.bHLH,Basic Helix-Loop-Helix family	Transcription factor bHLH121-like [Vitis vinifera]	0	2.251	0
GSVIVT01020688001	302143406	XP_002280074.1	27.3.6	RNA.regulation of transcription.bHLH,Basic Helix-Loop-Helix family	Transcription factor bHLH30 [Vitis vinifera]	6e-140	7.562	0
GSVIVT01002788001	296085751	XP_003635365.1	27.3.6	RNA.regulation of transcription.bHLH,Basic Helix-Loop-Helix family	Transcription factor bHLH36-like, partial [Vitis vinifera]	8e-84	3.025	0
GSVIVT01010126001	297738215	XP_003631305.1	27.3.6	RNA.regulation of transcription.bHLH,Basic Helix-Loop-Helix family	Transcription factor bHLH49-like [Vitis vinifera]	0	0	7.615
GSVIVT01023783001	297744394	XP_002284113.1	27.3.6	RNA.regulation of transcription.bHLH,Basic Helix-Loop-Helix family	Transcription factor bHLH63-like [Vitis vinifera]	0	2.172	0
GSVIVT01015353001	225445180	XP_002284145.1	27.3.6	RNA.regulation of transcription.bHLH,Basic Helix-Loop-Helix family	Transcription factor bHLH68 [Vitis vinifera]	0	7.994	0
GSVIVT01018111001	297737164	XP_002284231.1	27.3.6	RNA.regulation of transcription.bHLH,Basic Helix-Loop-Helix family	Transcription factor bHLH92 [Vitis vinifera]	7e-124	2.607	0
GSVIVT01000012001	296088296	XP_002281083.2	27.3.6	RNA.regulation of transcription.bHLH,Basic Helix-Loop-Helix family	Transcription factor bHLH96-like [Vitis vinifera]	0	-7.022	3.303
GSVIVT01013156001	297742096	XP_002280253.1	27.3.6	RNA.regulation of transcription.bHLH,Basic Helix-Loop-Helix family	Transcription factor MYC2-like [Vitis vinifera]	1e-80	1.952	1.829
GSVIVT01018818001	225431197	ADL36674.1	27.3.7	RNA.regulation of transcription.C2C2(Zn) CO-like, Constans-like zinc finger family	COL domain class transcription factor [Malus x domestica]	6e-79	2.497	-2.579
GSVIVT01024173001	225427770	ADL36674.1	27.3.7	RNA.regulation of transcription.C2C2(Zn) CO-like, Constans-like zinc finger family	COL domain class transcription factor [Malus x domestica]	4e-71	3.01	0
GSVIVT01014471001	302143108	ADL36672.1	27.3.7	RNA.regulation of transcription.C2C2(Zn) CO-like, Constans-like zinc finger family	COL domain class transcription factor [Malus x domestica]	5e-31	3.18	0
GSVIVT01000951001	296088727	NP_850211.1	27.3.7	RNA.regulation of transcription.C2C2(Zn) CO-like, Constans-like zinc finger family	Zinc finger (B-box type) family protein [Arabidopsis thaliana]	8e-37	2.036	1.603
GSVIVT01010991001	296086626	NP_182310.1	27.3.7	RNA.regulation of transcription.C2C2(Zn) CO-like, Constans-like zinc finger family	Zinc finger (B-box type) family protein [Arabidopsis thaliana]	2e-71	2.478	0
GSVIVT01007992001	297733967	ADL36682.1	27.3.8	RNA.regulation of transcription.C2C2(Zn) DOF zinc finger family	DOF domain class transcription factor [Malus x domestica]	7e-87	3.779	0
GSVIVT01005057001	297735843	ADL36685.1	27.3.8	RNA.regulation of transcription.C2C2(Zn) DOF zinc finger family	DOF domain class transcription factor [Malus x domestica]	5e-108	8.326	0
GSVIVT01021212001	297740502	XP_002266522.2	27.3.8	RNA.regulation of transcription.C2C2(Zn) DOF zinc finger family	DOF zinc finger protein DOF1.5-like [Vitis vinifera]	6e-111	0	3.365
GSVIVT01027184001	297745500	XP_002266221.1	27.3.8	RNA.regulation of transcription.C2C2(Zn) DOF zinc finger family	DOF zinc finger protein DOF2.5 isoform 1 [Vitis vinifera]	5e-178	7.827	0
GSVIVT01034189001	297740387	XP_002270031.1	27.3.8	RNA.regulation of transcription.C2C2(Zn) DOF zinc finger family	DOF zinc finger protein DOF5.1-like [Vitis vinifera]	0	7.629	0
GSVIVT01009197001	302142081	ADL36696.1	27.3.9	RNA.regulation of transcription.C2C2(Zn) GATA transcription factor family	GATA domain class transcription factor [Malus x domestica]	7e-80	0	2.812
GSVIVT01033385001	297739745	ABN09814.1	27.3.9	RNA.regulation of transcription.C2C2(Zn) GATA transcription factor family	GATA type zinc finger protein [Medicago truncatula]	1e-70	1.503	-7.129
GSVIVT01025199001	297746267	CAC28528.1	27.3.9	RNA.regulation of transcription.C2C2(Zn) GATA transcription factor family	GATA-1 zinc finger protein [Nicotiana tabacum]	8e-34	7.629	0
GSVIVT01001269001	225426944	XP_002532573.1	27.3.10	RNA.regulation of transcription.C2C2(Zn) YABBY family	YABBY1 Axial regulator, putative [Ricinus communis]	2e-109	7.15	0
GSVIVT01037533001	225436100	AAS10179.1	27.3.10	RNA.regulation of transcription.C2C2(Zn) YABBY family	YABBY2-like transcription factor YAB2 [Antirrhinum majus]	2e-72	4.99	0
GSVIVT01027648001	225453975	AAS10177.1	27.3.10	RNA.regulation of transcription.C2C2(Zn) YABBY family	YABBY-like transcription factor GRAMINIFOLIA [Antirrhinum majus]	2e-103	0	-4.822
GSVIVT01010013001	302142750	NP_680741.5	27.3.11	RNA.regulation of transcription.C2H2 zinc finger family	Seuss like 3 (SLK3); transcription regulator [Arabidopsis thaliana]	4e-87	2.484	0
GSVIVT01032538001	225452566	BAG50062.1	27.3.11	RNA.regulation of transcription.C2H2 zinc finger family	Transcription factor C2H2 [Lotus japonicus]	5e-60	0	2.27
GSVIVT01023286001	297739551	ADK63417.1	27.3.11	RNA.regulation of transcription.C2H2 zinc finger family	Zinc finger (C2H2 type) protein [Brassica rapa]	6e-128	2.516	0
GSVIVT01028201001	297744044	XP_002878444.1	27.3.11	RNA.regulation of transcription.C2H2 zinc finger family	Zinc finger (C2H2 type) family protein [Arabidopsis lyrata subsp. lyrata]	0	0	8.124
GSVIVT01024778001	297745931	XP_002879225.1	27.3.11	RNA.regulation of transcription.C2H2 zinc finger family	Zinc finger (C2H2 type) family protein [Arabidopsis lyrata subsp. lyrata]	3e-94	7.409	0
GSVIVT01016182001	296085953	NP_196059.1	27.3.11	RNA.regulation of transcription.C2H2 zinc finger family	Zinc finger (C2H2 type) family protein [Arabidopsis thaliana]	1e-56	7.629	0
GSVIVT01011610001	297737592	ADL36634.1	27.3.11	RNA.regulation of transcription.C2H2 zinc finger family	Zinc finger (C2H2 type) family protein [Malus x domestica]	9e-13	3.614	0
GSVIVT01035534001	296081767	ADL36644.1	27.3.11	RNA.regulation of transcription.C2H2 zinc finger family	Zinc finger (C2H2 type) family protein [Malus x domestica]	4e-160	3.645	0
GSVIVT01034505001	296081163	ADL36633.1	27.3.11	RNA.regulation of transcription.C2H2 zinc finger family	Zinc finger (C2H2 type) family protein [Malus x domestica]	7e-119	5.304	0
GSVIVT01003967001	296081316	ADL36642.1	27.3.11	RNA.regulation of transcription.C2H2 zinc finger family	Zinc finger (C2H2 type) family protein [Malus x domestica]	1e-99	7.238	0
GSVIVT01011505001	296082991	BAA21928.1	27.3.11	RNA.regulation of transcription.C2H2 zinc finger family	Zinc finger (C2H2 type) family protein [Petunia x hybrida]	5e-41	7.15	0
GSVIVT01035391001	296081649	ABD28501.1	27.3.11	RNA.regulation of transcription.C2H2 zinc finger family	Zinc finger (C2H2 type) protein [Medicago truncatula]	3e-112	4.239	0
GSVIVT01035905001	296082081	XP_002527314.1	27.3.11	RNA.regulation of transcription.C2H2 zinc finger family	Zinc finger (C2H2 type) protein, putative [Ricinus communis]	2e-62	0	2.257
GSVIVT01010284001	297738313	XP_002521877.1	27.3.11	RNA.regulation of transcription.C2H2 zinc finger family	Zinc finger (C2H2 type) protein, putative [Ricinus communis]	2e-149	6.943	0
GSVIVT01033316001	297739687	ADL36658.1	27.3.12	RNA.regulation of transcription.C3H zinc finger family	Zinc finger (CCCH-type) family protein [Malus x domestica]	0	8.94	0
GSVIVT01021622001	225444037	NP_849733.1	27.3.14	RNA.regulation of transcription.CCAAT box binding factor family, HAP2	Specific transcriptional repressor/transcription factor [Arabidopsis thaliana]	7e-56	4.387	0
GSVIVT01016790001	225442180	ACV44452.1	27.3.16	RNA.regulation of transcription.CCAAT box binding factor family, HAP5	CCAAT-binding transcription factor family protein [Glycine max]	9e-54	2.483	0
GSVIVT01025110001	297746192	XP_002523912.1	27.3.16	RNA.regulation of transcription.CCAAT box binding factor family, HAP5	CCAAT-binding transcription factor subunit A, putative [Ricinus communis]	4e-59	7.15	0
GSVIVT01017901001	297736993	XP_002517180.1	27.3.16	RNA.regulation of transcription.CCAAT box binding factor family, HAP5	CCAAT-binding transcription factor, putative [Ricinus communis]	3e-29	8.098	0
GSVIVT01032702001	225448647	NP_990751.1	27.3.20	RNA.regulation of transcription.General Transcription	Transcription factor GATA-6 [Gallus gallus]	1.3	0	-7.714
GSVIVT01033381001	297739741	XP_002525443.1	27.3.20	RNA.regulation of transcription.G2-like transcription factor family, GARP	Transcription factor, putative [Ricinus communis]	6e-108	6.943	0
GSVIVT01023401001	302143569	XP_002526559.1	27.3.20	RNA.regulation of transcription.G2-like transcription factor family, GARP	Transcription factor, putative [Ricinus communis]	4e-98	7.331	0
GSVIVT01028403001	297744202	XP_002526559.1	27.3.20	RNA.regulation of transcription.G2-like transcription factor family, GARP	Transcription factor, putative [Ricinus communis]	2e-155	7.827	0
GSVIVT01025502001	297746509	XP_002525443.1	27.3.20	RNA.regulation of transcription.G2-like transcription factor family, GARP	Transcription factor, putative [Ricinus communis]	2e-36	7.943	0
GSVIVT01000107001	296087307	XP_002525276.1	27.3.21	RNA.regulation of transcription.GRAS transcription factor family	Chitin-inducible gibberellin-responsive protein, putative [Ricinus communis]	0	7.562	0
GSVIVT01011710001	297737673	ABL97928.1	27.3.21	RNA.regulation of transcription.GRAS transcription factor family	GAI-like protein 1 [Vitis aestivalis]	4e-171	7.044	0
GSVIVT01000847001	296081294	XP_002299218.1	27.3.21	RNA.regulation of transcription.GRAS transcription factor family	GRAS family transcription factor [Populus trichocarpa]	0	2.402	0
GSVIVT01001308001	297741183	XP_002304419.1	27.3.21	RNA.regulation of transcription.GRAS transcription factor family	GRAS family transcription factor [Populus trichocarpa]	0	2.697	0
GSVIVT01024935001	297746056	XP_002314172.1	27.3.21	RNA.regulation of transcription.GRAS transcription factor family	GRAS family transcription factor [Populus trichocarpa]	6e-104	2.976	0
GSVIVT01010007001	302142745	XP_002302201.1	27.3.21	RNA.regulation of transcription.GRAS transcription factor family	GRAS family transcription factor [Populus trichocarpa]	1e-83	3.672	0
GSVIVT01037777001	297737537	XP_002321179.1	27.3.21	RNA.regulation of transcription.GRAS transcription factor family	GRAS family transcription factor [Populus trichocarpa]	0	4.592	0
GSVIVT01007007001	296086974	XP_002322514.1	27.3.21	RNA.regulation of transcription.GRAS transcription factor family	GRAS family transcription factor [Populus trichocarpa]	5e-59	8.562	0
GSVIVT01011146001	296083149	XP_002524053.1	27.3.22	RNA.regulation of transcription.HB,Homeobox transcription factor family	Bel1 homeotic protein, putative [Ricinus communis]	7e-125	1.981	0
GSVIVT01009781001	302142557	XP_002510446.1	27.3.22	RNA.regulation of transcription.HB,Homeobox transcription factor family	Bel1 homeotic protein, putative [Ricinus communis]	2e-130	7.331	0
GSVIVT01035612001	296081833	ACL51017.1	27.3.22	RNA.regulation of transcription.HB,Homeobox transcription factor family	Class III HD-Zip protein 8 [Citrus trifoliata]	0	3.476	1.843
GSVIVT01013388001	225457574	CAA09367.1	27.3.22	RNA.regulation of transcription.HB,Homeobox transcription factor family	HB2 homeodomain protein [Populus tremula x Populus tremuloides]	5e-77	3.672	0
GSVIVT01019880001	225426739	ADL36710.1	27.3.22	RNA.regulation of transcription.HB,Homeobox transcription factor family	HD domain class transcription factor [Malus x domestica]	7e-140	3.22	0
GSVIVT01008065001	297734030	ADL36709.1	27.3.22	RNA.regulation of transcription.HB,Homeobox transcription factor family	HD domain class transcription factor [Malus x domestica]	3e-92	3.815	0
GSVIVT01002447001	296090659	XP_002530591.1	27.3.22	RNA.regulation of transcription.HB,Homeobox transcription factor family	Homeobox protein, putative [Ricinus communis]	1e-104	6.248	-2.503
GSVIVT01001366001	297741218	XP_002512174.1	27.3.22	RNA.regulation of transcription.HB,Homeobox transcription factor family	Homeobox protein, putative [Ricinus communis]	1e-98	0	2.62
GSVIVT01020033001	296086402	XP_002520111.1	27.3.22	RNA.regulation of transcription.HB,Homeobox transcription factor family	Homeobox protein, putative [Ricinus communis]	1e-123	10.516	0
GSVIVT01018247001	297734590	CAA63222.1	27.3.22	RNA.regulation of transcription.HB,Homeobox transcription factor family	Homeobox-leucine zipper protein [Glycine max]	3e-78	7.7	0
GSVIVT01027407001	296088984	ADI50265.2	27.3.22	RNA.regulation of transcription.HB,Homeobox transcription factor family	Homeodomain 20 transcription factor [Nicotiana attenuata]	2e-52	2.574	3.17
GSVIVT01020078001	296086435	AAK84886.1	27.3.22	RNA.regulation of transcription.HB,Homeobox transcription factor family	Homeodomain leucine zipper protein HDZ2 [Phaseolus vulgaris]	3e-101	3.857	0
GSVIVT01003431001	297741835	AAM48290.1	27.3.22	RNA.regulation of transcription.HB,Homeobox transcription factor family	Homeodomain protein Hfi22 [Nicotiana tabacum]	1e-73	1.981	2.939
GSVIVT01015389001	225445248	ADL36734.1	27.3.23	RNA.regulation of transcription.HSF,Heat-shock transcription factor family	HSF domain class transcription factor [Malus x domestica]	5e-84	7.409	0
GSVIVT01021303001	225443666	ABN46892.1	27.3.24	RNA.regulation of transcription.MADS box transcription factor family	Agamous-like MADS-box protein [Vitis labrusca x Vitis vinifera]	2e-127	5.19	0
GSVIVT01018839001	297735059	ACA47117.1	27.3.24	RNA.regulation of transcription.MADS box transcription factor family	MADS box transcription factor TM6 [Vitis acerifolia]	3e-102	1.991	2.036
GSVIVT01001437001	296085099	AAU87582.1	27.3.24	RNA.regulation of transcription.MADS box transcription factor family	MADS protein 9 [Gossypium hirsutum]	4e-86	3.1	0
GSVIVT01008560001	297734434	ABV23568.1	27.3.24	RNA.regulation of transcription.MADS box transcription factor family	MADS-box protein [Populus deltoides]	2e-71	6.943	0
GSVIVT01036551001	298204456	AAM21342.1	27.3.24	RNA.regulation of transcription.MADS box transcription factor family	MADS-box protein 2 [Vitis vinifera]	4e-136	2.261	0
GSVIVT01033067001	225451483	ABO61200.1	27.3.24	RNA.regulation of transcription.MADS box transcription factor family	MADS-domain protein [Taihangia rupestris]	2e-44	-2.568	-1.231
GSVIVT01012249001	297738118	ADC79694.1	27.3.24	RNA.regulation of transcription.MADS box transcription factor family	Sepallata 1-like protein [Akebia trifoliata]	2e-99	8.633	0
GSVIVT01003551001	302144156	ABF70013.1	27.3.25	RNA.regulation of transcription.MYB domain transcription factor family	MYB DNA-binding domain-containing protein [Musa acuminata]	3e-66	4.867	0
GSVIVT01003662001	297745651	ADL36767.1	27.3.25	RNA.regulation of transcription.MYB domain transcription factor family	MYB domain class transcription factor [Malus x domestica]	2e-109	3.17	0
GSVIVT01036717001	297736106	XP_002265800.2	27.3.25	RNA.regulation of transcription.MYB domain transcription factor family	MYB family transcription factor APL [Vitis vinifera]	0	8.326	0
GSVIVT01020827001	147827062	AAP54852.2	27.3.25	RNA.regulation of transcription.MYB domain transcription factor family	MYB like DNA-binding domain, SHAQKYF class family protein [Oryza sativa Japonica Group]	8e-23	0	3.046
GSVIVT01031341001	296089860	ACJ38663.1	27.3.25	RNA.regulation of transcription.MYB domain transcription factor family	MYB like transcription factor [Betula luminifera]	5e-80	-7.349	0
GSVIVT01034041001	225440558	XP_002281298.2	27.3.25	RNA.regulation of transcription.MYB domain transcription factor family	MYB protein-like [Vitis vinifera]	0	7.484	0
GSVIVT01004464001	225467051	XP_002530600.1	27.3.25	RNA.regulation of transcription.MYB domain transcription factor family	MYB transcription factor, putative [Ricinus communis]	5e-92	0	5.109
GSVIVT01037667001	297737449	XP_002529670.1	27.3.25	RNA.regulation of transcription.MYB domain transcription factor family	MYB transcription factor, putative [Ricinus communis]	3e-64	-2.439	0
GSVIVT01015170001	225444861	ADN33730.1	27.3.26	RNA.regulation of transcription.MYB-related transcription factor family	MYB transcription factor [Cucumis melo subsp. melo]	4e-110	7.044	0
GSVIVT01029904001	296085859	ABC33923.1	27.3.25	RNA.regulation of transcription.MYB domain transcription factor family	MYB transcription factor [Cucumis sativus]	9e-89	-2.929	0
GSVIVT01023531001	302143638	CCA29106.1	27.3.25	RNA.regulation of transcription.MYB domain transcription factor family	MYB transcription factor [Rosa rugosa]	1e-54	0	3.237
GSVIVT01027811001	225433136	XP_002285193.1	27.3.25	RNA.regulation of transcription.MYB domain transcription factor family	MYB transcription factor MYB4 [Vitis vinifera]	0	-2.279	1.109
GSVIVT01000450001	225447695	XP_002276962.1	27.3.25	RNA.regulation of transcription.MYB domain transcription factor family	MYB transcription factor MYB4, predicted [Vitis vinifera]	0	2.314	0
GSVIVT01024794001	297745945	ABH02828.1	27.3.26	RNA.regulation of transcription.MYB-related transcription factor family	MYB transcription factor MYB57 [Glycine max]	6e-77	3.643	0
GSVIVT01034943001	225432059	ACQ42220.1	27.3.25	RNA.regulation of transcription.MYB domain transcription factor family	MYB108 R2R3 transcription factor-like protein 1 [Vitis vinifera]	3e-180	0	8.725
GSVIVT01005816001	296085699	XP_002274350.1	27.3.25	RNA.regulation of transcription.MYB domain transcription factor family	MYB1R1 [Vitis vinifera]	0	4.744	0
GSVIVT01003675001	297745661	AAZ20437.1	27.3.25	RNA.regulation of transcription.MYB domain transcription factor family	MYB21 [Malus x domestica]	9e-44	2.726	0
GSVIVT01032452001	225452426	ABW34394.1	27.3.25	RNA.regulation of transcription.MYB domain transcription factor family	MYB24 R2R3 transcription factor [Vitis vinifera]	5e-108	2.743	0
GSVIVT01008395001	297734293	XP_002883109.1	27.3.25	RNA.regulation of transcription.MYB domain transcription factor family	MYB4R1 [Arabidopsis lyrata subsp. lyrata]	8e-170	0	6.538
GSVIVT01025452001	297746469	AAX51291.1	27.3.25	RNA.regulation of transcription.MYB domain transcription factor family	MYB5b [Vitis vinifera]	2e-147	2.812	0
GSVIVT01016996001	225442479	EOY26924.1	27.3.26	RNA.regulation of transcription.MYB-related transcription factor family	MYB-like transcription factor family protein [Theobroma cacao]	5e-159	0	1.986
GSVIVT01027182001	297745498	NP_001268160.1	27.3.25	RNA.regulation of transcription.MYB domain transcription factor family	MYBPA1 protein [Vitis vinifera]	3e-169	6.943	0
GSVIVT01000606001	225424540	ADL36778.1	27.3.25	RNA.regulation of transcription.MYB domain transcription factor family	MYBR domain class transcription factor [Malus x domestica]	2e-60	0	3.303
GSVIVT01036802001	297736165	XP_002265973.1	27.3.25	RNA.regulation of transcription.MYB domain transcription factor family	MYB-related protein 308-like [Vitis vinifera]	0	-2.498	3.029
GSVIVT01022659001	225427427	BAD18977.1	27.3.25	RNA.regulation of transcription.MYB domain transcription factor family	MYB-related transcription factor VvMYBA1 [Vitis vinifera]	0	-5.49	-1.855
GSVIVT01022664001	225427433	BAD18979.1	27.3.25	RNA.regulation of transcription.MYB domain transcription factor family	MYB-related transcription factor VvMYBA3 [Vitis vinifera]	1e-111	-5.448	-2.609
GSVIVT01032911001	296082208	XP_002277074.1	27.3.29	RNA.regulation of transcription.TCP transcription factor family	Transcription factor TCP13 [Vitis vinifera]	0	7.15	0
GSVIVT01012469001	298205138	XP_002530460.1	27.3.30	RNA.regulation of transcription.Trihelix, Triple-Helix transcription factor family	Transcription cofactor, putative [Ricinus communis]	6e-40	2.774	0
GSVIVT01012463001	225449796	XP_002530460.1	27.3.30	RNA.regulation of transcription.Trihelix, Triple-Helix transcription factor family	Transcription cofactor, putative [Ricinus communis]	3e-36	3.95	0
GSVIVT01012457001	225449802	XP_002530460.1	27.3.30	RNA.regulation of transcription.Trihelix, Triple-Helix transcription factor family	Transcription cofactor, putative [Ricinus communis]	2e-30	8.451	0
GSVIVT01036668001	296087862	XP_002877975.1	27.3.30	RNA.regulation of transcription.Trihelix, Triple-Helix transcription factor family	Transcription factor [Arabidopsis lyrata subsp. lyrata]	8e-34	1.996	0
GSVIVT01023743001	297743730	XP_002867350.1	27.3.30	RNA.regulation of transcription.Trihelix, Triple-Helix transcription factor family	Transcription factor [Arabidopsis lyrata subsp. lyrata]	2e-12	2.669	0
GSVIVT01019030001	225430856	XP_002869019.1	27.3.30	RNA.regulation of transcription.Trihelix, Triple-Helix transcription factor family	Transcription factor [Arabidopsis lyrata subsp. lyrata]	2e-89	3.279	0
GSVIVT01003685001	297745668	XP_002870124.1	27.3.30	RNA.regulation of transcription.Trihelix, Triple-Helix transcription factor family	Transcription factor [Arabidopsis lyrata subsp. lyrata]	7e-92	7.994	0
GSVIVT01012667001	302144096	NP_172659.3	27.3.30	RNA.regulation of transcription.Trihelix, Triple-Helix transcription factor family	Transcription factor [Arabidopsis thaliana]	0	0	8.011
GSVIVT01017112001	297743292	NP_189092.1	27.3.30	RNA.regulation of transcription.Trihelix, Triple-Helix transcription factor family	Transcription factor [Arabidopsis thaliana]	6e-54	3.025	0
GSVIVT01033746001	297740038	NP_187615.2	27.3.30	RNA.regulation of transcription.Trihelix, Triple-Helix transcription factor family	Transcription factor [Arabidopsis thaliana]	6e-93	3.194	0
GSVIVT01034521001	296081173	NP_564136.1	27.3.30	RNA.regulation of transcription.Trihelix, Triple-Helix transcription factor family	Transcription factor [Arabidopsis thaliana]	1e-104	3.241	0
GSVIVT01010525001	225425364	ACH88751.1	27.3.32	RNA.regulation of transcription.WRKY domain transcription factor family	WRKY DNA binding protein [Fragaria x ananassa]	9e-56	0	3.972
GSVIVT01028129001	225437579	ADL36851.1	27.3.32	RNA.regulation of transcription.WRKY domain transcription factor family	WRKY domain class transcription factor [Malus x domestica]	4e-53	0	-8.071
GSVIVT01025562001	297741501	ADU52515.1	27.3.32	RNA.regulation of transcription.WRKY domain transcription factor family	WRKY protein [Cucumis sativus]	2e-115	7.762	0
GSVIVT01030174001	297735534	ACY69975.1	27.3.32	RNA.regulation of transcription.WRKY domain transcription factor family	WRKY transcription factor [Vitis pseudoreticulata]	2e-158	0	3.524
GSVIVT01022067001	296082371	ACV92028.1	27.3.32	RNA.regulation of transcription.WRKY domain transcription factor family	WRKY transcription factor 26 [(Populus tomentosa x P. bolleana) x P. tomentosa]	2e-93	3.531	0
GSVIVT01035885001	296082064	ADU02584.1	27.3.32	RNA.regulation of transcription.WRKY domain transcription factor family	WRKY transcription factor 3 [Vitis vinifera]	1e-156	4.15	0
GSVIVT01021252001	225443744	ABU49724.1	27.3.32	RNA.regulation of transcription.WRKY domain transcription factor family	WRKY transcription factor 5 [Solanum tuberosum]	3e-92	0	2.665
GSVIVT01026965001	225454298	XP_002511920.1	27.3.32	RNA.regulation of transcription.WRKY domain transcription factor family	WRKY transcription factor, putative [Ricinus communis]	1e-93	-1.774	-2.611
GSVIVT01020060001	225424924	XP_002520124.1	27.3.32	RNA.regulation of transcription.WRKY domain transcription factor family	WRKY transcription factor, putative [Ricinus communis]	1e-129	-2.376	0
GSVIVT01019419001	297742244	XP_002509862.1	27.3.32	RNA.regulation of transcription.WRKY domain transcription factor family	WRKY transcription factor, putative [Ricinus communis]	1e-61	2.351	0
GSVIVT01028147001	225437606	XP_002515251.1	27.3.32	RNA.regulation of transcription.WRKY domain transcription factor family	WRKY transcription factor, putative [Ricinus communis]	6e-71	2.431	0
GSVIVT01000752001	297735511	XP_002520995.1	27.3.32	RNA.regulation of transcription.WRKY domain transcription factor family	WRKY transcription factor, putative [Ricinus communis]	7e-114	7.238	0
GSVIVT01037775001	297737535	XP_002529048.1	27.3.32	RNA.regulation of transcription.WRKY domain transcription factor family	WRKY transcription factor, putative [Ricinus communis]	0	7.484	0
GSVIVT01011472001	296082963	ACI14395.1	27.3.32	RNA.regulation of transcription.WRKY domain transcription factor family	WRKY3-1 transcription factor [Brassica napus]	8e-86	2.15	0
GSVIVT01012196001	297738067	ABY84653.1	27.3.32	RNA.regulation of transcription.WRKY domain transcription factor family	WRKY57 transcription factor [Glycine max]	8e-79	4.305	0
GSVIVT01037852001	296083063	ADL36611.1	27.3.35	RNA.regulation of transcription.bZIP transcription factor family	bZIP domain class transcription factor [Malus x domestica]	2e-174	3.815	-2.651
GSVIVT01023817001	297744423	ADL36619.1	27.3.35	RNA.regulation of transcription.bZIP transcription factor family	bZIP domain class transcription factor [Malus x domestica]	1e-42	2.016	-2.362
GSVIVT01018276001	297734614	ADL36601.1	27.3.35	RNA.regulation of transcription.bZIP transcription factor family	bZIP domain class transcription factor [Malus x domestica]	0	1.311	2.003
GSVIVT01036134001	296084918	ABS01351.1	27.3.35	RNA.regulation of transcription.bZIP transcription factor family	bZIP family transcription factor [Carica papaya]	2e-179	0	3.323
GSVIVT01036649001	296087850	AAK84889.1	27.3.35	RNA.regulation of transcription.bZIP transcription factor family	bZIP family transcription factor TGA-type TGA2.1 [Phaseolus vulgaris]	0	3.302	0
GSVIVT01034617001	225463707	NP_196104.2	27.3.35	RNA.regulation of transcription.bZIP transcription factor family	bZIP protein [Arabidopsis thaliana]	5e-66	7.7	0
GSVIVT01036509001	298204423	ADN34279.1	27.3.35	RNA.regulation of transcription.bZIP transcription factor family	bZIP transcription factor [Cucumis melo subsp. melo]	1e-05	7.15	0
GSVIVT01019481001	297742295	BAD42432.1	27.3.35	RNA.regulation of transcription.bZIP transcription factor family	bZip transcription factor [Psophocarpus tetragonolobus]	1e-69	0	-3.544
GSVIVT01010901001	296090300	ADD09595.1	27.3.35	RNA.regulation of transcription.bZIP transcription factor family	bZIP transcription factor [Trifolium repens]	9e-55	3.75	0
GSVIVT01035557001	296081787	ABI34649.1	27.3.35	RNA.regulation of transcription.bZIP transcription factor family	bZIP transcription factor bZIP62 [Glycine max]	2e-65	8.488	0
GSVIVT01013443001	297745615	ABI34650.1	27.3.35	RNA.regulation of transcription.bZIP transcription factor family	bZIP transcription factor bZIP68 [Glycine max]	3e-40	5.272	0
GSVIVT01034897001	297735830	BAA97100.1	27.3.35	RNA.regulation of transcription.bZIP transcription factor family	bZIP transcriptional activator RSG [Nicotiana tabacum]	4e-64	3.959	0
GSVIVT01033632001	297739945	XP_002513027.1	27.3.35	RNA.regulation of transcription.bZIP transcription factor family	Transcription factor HBP-1b(c1), putative [Ricinus communis]	0	7.238	0
GSVIVT01026264001	296085334	XP_002332150.1	27.3.36	RNA.regulation of transcription.Argonaute	Argonaute protein group [Populus trichocarpa]	0	7.331	0
GSVIVT01011895001	297737817	NP_566175.1	27.3.37	RNA.regulation of transcription.AS2,Lateral Organ Boundaries Gene Family	LOB Domain-containing protein 41 (LBD41) [Arabidopsis thaliana]	2e-65	7.943	0
GSVIVT01037853001	296083064	XP_002525255.1	27.3.37	RNA.regulation of transcription.AS2,Lateral Organ Boundaries Gene Family	LOB domain-containing protein, putative [Ricinus communis]	1e-51	-2.014	1.364
GSVIVT01027621001	296089158	XP_002511730.1	27.3.37	RNA.regulation of transcription.AS2,Lateral Organ Boundaries Gene Family	LOB domain-containing protein, putative [Ricinus communis]	9e-77	0	7.276
GSVIVT01013631001	225465115	XP_002513395.1	27.3.37	RNA.regulation of transcription.AS2,Lateral Organ Boundaries Gene Family	LOB domain-containing protein, putative [Ricinus communis]	2e-61	6.943	0
GSVIVT01027173001	297745491	XP_002530212.1	27.3.37	RNA.regulation of transcription.AS2,Lateral Organ Boundaries Gene Family	LOB domain-containing protein, putative [Ricinus communis]	3e-52	7.331	0
GSVIVT01032779001	225448503	XP_002528321.1	27.3.37	RNA.regulation of transcription.AS2,Lateral Organ Boundaries Gene Family	LOB domain-containing protein, putative [Ricinus communis]	3e-63	8.145	0
GSVIVT01009360001	225458812	ABG90382.1	27.3.37	RNA.regulation of transcription.AS2,Lateral Organ Boundaries Gene Family	LOB lateral organ boundaries domain protein [Caragana korshinskii]	9e-58	2.874	0
GSVIVT01026435001	296088504	XP_002884055.1	27.3.38	RNA.regulation of transcription.AT-rich interaction domain containing transcription factor family	Arid/Bright DNA-binding domain-containing protein [Arabidopsis lyrata subsp. lyrata]	2e-128	3.365	0
GSVIVT01035027001	296083270	NP_193350.5	27.3.39	RNA.regulation of transcription.AtSR Transcription Factor family	Calmodulin binding/transcription regulator [Arabidopsis thaliana]	0	4.026	0
GSVIVT01023835001	297744439	AAO91862.1	27.3.39	RNA.regulation of transcription.AtSR Transcription Factor family	TGB12K interacting protein 3 [Nicotiana tabacum]	1e-154	2.727	0
GSVIVT01022143001	296082432	XP_002518781.1	27.3.41	RNA.regulation of transcription.B3 transcription factor family	DNA binding protein, putative [Ricinus communis]	8e-34	7.044	0
GSVIVT01033102001	296082354	XP_002521871.1	27.3.44	RNA.regulation of transcription.Chromatin Remodeling Factors	BRG-1 associated factor, putative [Ricinus communis]	0	7.331	0
GSVIVT01017821001	297736924	XP_002311805.1	27.3.44	RNA.regulation of transcription.Chromatin Remodeling Factors	Chromatin remodeling complex subunit [Populus trichocarpa]	0.043	2.177	0
GSVIVT01013428001	225457648	XP_002300622.1	27.3.44	RNA.regulation of transcription.Chromatin Remodeling Factors	Chromatin remodeling complex subunit [Populus trichocarpa]	9e-152	3.704	0
GSVIVT01017648001	297736778	XP_002316067.1	27.3.46	RNA.regulation of transcription.DNA methyltransferases	DNA methyltransferase [Populus trichocarpa]	3e-104	2.54	0
GSVIVT01035337001	296081604	AAQ73529.1	27.3.47	RNA.regulation of transcription.ELF3	Early flowering 3 (ELF3) [Mesembryanthemum crystallinum]	1e-127	2.39	0
GSVIVT01018838001	297735058	NP_566998.1	27.3.48	RNA.regulation of transcription.FHA transcription factor	EMB1967 (embryo defective 1967) [Arabidopsis thaliana]	6e-61	2.768	0
GSVIVT01022341001	225438387	NP_196487.1	27.3.50	RNA.regulation of transcription.General Transcription	KIWI; DNA binding/protein binding/transcription coactivator [Arabidopsis thaliana]	3e-27	7.994	0
GSVIVT01038626001	302143965	XP_002529970.1	27.3.50	RNA.regulation of transcription.General Transcription	Synovial sarcoma associated ss18 protein, putative [Ricinus communis]	8e-42	8.994	0
GSVIVT01021322001	297740594	XP_002519772.1	27.3.52	RNA.regulation of transcription.Global transcription factor group	Bromodomain-containing protein, putative [Ricinus communis]	5e-134	0	2.117
GSVIVT01031308001	296089832	XP_002318930.1	27.3.52	RNA.regulation of transcription.Global transcription factor group	Global transcription factor group [Populus trichocarpa]	0	0	2.89
GSVIVT01010022001	302142757	XP_002313759.1	27.3.52	RNA.regulation of transcription.Global transcription factor group	Global transcription factor group [Populus trichocarpa]	0	3.136	0
GSVIVT01034328001	297742702	XP_002311109.1	27.3.52	RNA.regulation of transcription.Global transcription factor group	Global transcription factor group [Populus trichocarpa]	8e-143	3.458	0
GSVIVT01007544001	297733621	XP_002322225.1	27.3.54	RNA.regulation of transcription.Histone acetyltransferases	Histone acetyltransferase [Populus trichocarpa]	0	0	3.038
GSVIVT01008945001	302141883	XP_002307411.1	27.3.54	RNA.regulation of transcription.Histone acetyltransferases	Histone acetyltransferase [Populus trichocarpa]	0	4.262	0
GSVIVT01031404001	297734854	XP_002326411.1	27.3.55	RNA.regulation of transcription.HDA	Histone deacetylase [Populus trichocarpa]	3e-59	2.29	0
GSVIVT01023839001	297744443	XP_002328151.1	27.3.55	RNA.regulation of transcription.HDA	Histone deacetylase [Populus trichocarpa]	1e-180	3.068	0
GSVIVT01019761001	297742526	XP_002303585.1	27.3.57	RNA.regulation of transcription.JUMONJI family	Jumonji domain protein [Populus trichocarpa]	0	0	2.097
GSVIVT01023517001	302143629	XP_002889706.1	27.3.57	RNA.regulation of transcription.JUMONJI family	Jumonji transcription factor family protein [Arabidopsis lyrata subsp. lyrata]	0	3.367	0
GSVIVT01025031001	297746130	XP_002313451.1	27.3.59	RNA.regulation of transcription.Methyl binding domain proteins	Methyl binding domain protein [Populus trichocarpa]	5e-24	1.981	0
GSVIVT01023886001	297744486	NP_179306.2	27.3.60	RNA.regulation of transcription.NIN-like bZIP-related family	RWP-RK domain-containing protein [Arabidopsis thaliana]	0	7.044	0
GSVIVT01014843001	225463518	XP_002264357.1	27.3.62	RNA.regulation of transcription.Nucleosome/chromatin assembly factor group	High mobility group B protein 10 [Vitis vinifera]	0	8.238	0
GSVIVT01008411001	225456128	XP_002321509.1	27.3.62	RNA.regulation of transcription.Nucleosome/chromatin assembly factor group	High mobility group family [Populus trichocarpa]	3e-44	3.656	0
GSVIVT01026642001	225431427	AAC50019.1	27.3.62	RNA.regulation of transcription.Nucleosome/chromatin assembly factor group	High mobility group protein 2 HMG2 [Ipomoea nil]	2e-42	3.023	0
GSVIVT01011701001	225424314	AAF22135.1	27.3.62	RNA.regulation of transcription.Nucleosome/chromatin assembly factor group	High mobility group protein I/Y [Brassica napus]	6e-44	4.461	0
GSVIVT01037231001	296083821	AED91805.1	27.3.63	RNA.regulation of transcription.PHD finger transcription factor	PHD finger and DNA binding domain-containing protein [Arabidopsis thaliana]	0	0	2.669
GSVIVT01017975001	296085211	NP_568540.1	27.3.63	RNA.regulation of transcription.PHD finger transcription factor	PHD finger family protein [Arabidopsis thaliana]	9e-169	5.145	0
GSVIVT01001168001	296085211	NP_568540.1	27.3.63	RNA.regulation of transcription.PHD finger transcription factor	PHD finger family protein [Arabidopsis thaliana]	9e-169	5.19	0
GSVIVT01031688001	225433734	XP_002515671.1	27.3.63	RNA.regulation of transcription.PHD finger transcription factor	PHD finger protein, putative [Ricinus communis]	3e-42	0	-2.042
GSVIVT01013898001	297744994	ACV87734.1	27.3.65	RNA.regulation of transcription.Polycomb Group (PcG)	Embryonic flower 2 [Camellia sinensis]	0	3.95	0
GSVIVT01014643001	296089890	NP_200371.2	27.3.67	RNA.regulation of transcription.putative transcription regulator	Agenet domain-containing protein/bromo-adjacent homology (BAH) domain-containing protein [Arabidopsis thaliana]	0	3.443	0
GSVIVT01009823001	302142593	XP_002510478.1	27.3.67	RNA.regulation of transcription.putative transcription regulator	Cellular nucleic acid binding protein, putative [Ricinus communis]	5e-104	2.387	3.543
GSVIVT01013426001	225457646	NP_565769.1	27.3.67	RNA.regulation of transcription.putative transcription regulator	DNA binding family protein/AT-hook protein 1 (AHP1) [Arabidopsis thaliana]	2e-84	3.483	0
GSVIVT01026869001	225454144	NP_191685.1	27.3.67	RNA.regulation of transcription.putative transcription regulator	DNA binding family protein/remorin family protein [Arabidopsis thaliana]	8e-54	2.046	-1.904
GSVIVT01021424001	225463454	XP_002519708.1	27.3.67	RNA.regulation of transcription.putative transcription regulator	DNA binding protein MNB1B, putative [Ricinus communis]	1e-40	8.195	0
GSVIVT01013438001	297745610	XP_002510734.1	27.3.67	RNA.regulation of transcription.putative transcription regulator	DNA binding protein, putative [Ricinus communis]	2e-44	0	3.966
GSVIVT01030540001	225447201	XP_002528947.1	27.3.67	RNA.regulation of transcription.putative transcription regulator	DNA binding protein, putative [Ricinus communis]	2e-127	2.325	0
GSVIVT01011913001	297737834	XP_002529123.1	27.3.67	RNA.regulation of transcription.putative transcription regulator	DNA binding protein, putative [Ricinus communis]	1e-94	2.426	0
GSVIVT01012177001	225423547	XP_002512121.1	27.3.67	RNA.regulation of transcription.putative transcription regulator	DNA binding protein, putative [Ricinus communis]	1e-139	6.943	0
GSVIVT01017309001	297743442	NP_197760.1	27.3.67	RNA.regulation of transcription.putative transcription regulator	DNA binding/DNA-directed RNA polymerase [Arabidopsis thaliana]	7e-48	4.262	0
GSVIVT01010323001	297738343	NP_176934.2	27.3.67	RNA.regulation of transcription.putative transcription regulator	DNA binding/nuclease [Arabidopsis thaliana]	3e-55	6.943	0
GSVIVT01026619001	225431396	NP_187693.2	27.3.67	RNA.regulation of transcription.putative transcription regulator	DNA binding/protein binding/transcription regulator [Arabidopsis thaliana]	8e-12	3.366	0
GSVIVT01007419001	296088895	NP_178092.4	27.3.67	RNA.regulation of transcription.putative transcription regulator	DNA binding/protein dimerization [Arabidopsis thaliana]	4e-124	3.867	0
GSVIVT01028893001	302143822	NP_567348.2	27.3.67	RNA.regulation of transcription.putative transcription regulator	EMB1691 (embryo defective); S-adenosylmethionine-dependent methyltransferase [Arabidopsis thaliana]	0	0	3.31
GSVIVT01009236001	302142110	ABY48133.1	27.3.67	RNA.regulation of transcription.putative transcription regulator	Hydroxyproline-rich glycoprotein [Medicago truncatula]	9e-08	0	-2.579
GSVIVT01013469001	225457721	XP_002865912.1	27.3.67	RNA.regulation of transcription.putative transcription regulator	Hydroxyproline-rich glycoprotein family protein [Arabidopsis lyrata subsp. lyrata]	3e-35	2.782	0
GSVIVT01033030001	296082302	NP_180907.2	27.3.67	RNA.regulation of transcription.putative transcription regulator	Hydroxyproline-rich glycoprotein family protein [Arabidopsis thaliana]	4e-143	6.943	0
GSVIVT01003715001	297735867	NP_569016.1	27.3.67	RNA.regulation of transcription.putative transcription regulator	Hydroxyproline-rich glycoprotein family protein [Arabidopsis thaliana]	4e-43	7.15	0
GSVIVT01009188001	225459071	NP_567704.1	27.3.67	RNA.regulation of transcription.putative transcription regulator	Hydroxyproline-rich glycoprotein family protein [Arabidopsis thaliana]	5e-32	7.15	0
GSVIVT01029026001	225433377	NP_566742.1	27.3.67	RNA.regulation of transcription.putative transcription regulator	Inhibitor of growth 1 (ING1); DNA binding/methylated histone residue binding [Arabidopsis thaliana]	9e-80	3.83	0
GSVIVT01016527001	296086222	BAB21190.1	27.3.67	RNA.regulation of transcription.putative transcription regulator	Transcription factor [Oryza sativa Japonica Group]	2e-46	2.456	0
GSVIVT01016771001	297743016	NP_176158.1	27.3.67	RNA.regulation of transcription.putative transcription regulator	Transcription factor-related [Arabidopsis thaliana]	0	2.295	0
GSVIVT01002745001	296086994	NP_191949.1	27.3.67	RNA.regulation of transcription.putative transcription regulator	Transcription regulator [Arabidopsis thaliana]	9e-28	2.72	0
GSVIVT01033382001	297739742	XP_002873878.1	27.3.67	RNA.regulation of transcription.putative transcription regulator	Transcription regulator NOT2/NOT3/NOT5 family protein [Arabidopsis lyrata subsp. lyrata]	0	3.552	0
GSVIVT01020061001	225424922	ADL36850.1	27.3.67	RNA.regulation of transcription.putative transcription regulator	WHY (Whirly 1) domain class transcription factor [Malus x domestica]	9e-102	7.883	0
GSVIVT01010889001	296090295	NP_173043.1	27.3.67	RNA.regulation of transcription.putative transcription regulator	XH/XS domain-containing protein/XS zinc finger domain-containing protein [Arabidopsis thaliana]	5e-117	2.412	0
GSVIVT01024947001	225434925	NP_190436.2	27.3.67	RNA.regulation of transcription.putative transcription regulator	XH/XS domain-containing protein/XS zinc finger domain-containing protein [Arabidopsis thaliana]	8e-149	7.409	0
GSVIVT01007736001	297733773	NP_198850.1	27.3.68	RNA.regulation of transcription.PWWP domain protein	PWWP domain-containing protein [Arabidopsis thaliana]	1e-30	2.944	0
GSVIVT01015115001	225444792	XP_002514068.1	27.3.71	RNA.regulation of transcription.SNF7	Charged multivesicular body protein 2a, putative [Ricinus communis]	4e-99	2.065	0
GSVIVT01035334001	225429420	NP_001152491.1	27.3.71	RNA.regulation of transcription.SNF7	Charged multivesicular body protein 4b [Zea mays]	2e-81	3.1	0
GSVIVT01016913001	297743132	NP_001152491.1	27.3.71	RNA.regulation of transcription.SNF7	Charged multivesicular body protein 4b [Zea mays]	4e-73	7.484	0
GSVIVT01028237001	225437756	XP_002515169.1	27.3.71	RNA.regulation of transcription.SNF7	Protein CHMP7, putative [Ricinus communis]	1e-158	7.883	0
GSVIVT01031487001	297734917	XP_002872026.1	27.3.71	RNA.regulation of transcription.SNF7	SNF7 family protein [Arabidopsis lyrata subsp. lyrata]	2e-98	0	5.384
GSVIVT01016898001	225442357	XP_002890245.1	27.3.71	RNA.regulation of transcription.SNF7	SNF7 family protein [Arabidopsis lyrata subsp. lyrata]	9e-102	3.47	0
GSVIVT01015454001	297738885	NP_001025993.1	27.3.73	RNA.regulation of transcription.Zn-finger(CCHC)	Tudor domain-containing protein 3 [Gallus gallus]	1e-20	0	7.366
GSVIVT01032946001	225451677	CAL38976.1	27.3.73	RNA.regulation of transcription.Zn-finger(CCHC)	Tudor protein with multiple SNc domains [Picea abies]	0	2.288	0
GSVIVT01037530001	225436097	NP_191792.1	27.3.73	RNA.regulation of transcription.Zn-finger(CCHC)	Zinc knuckle (CCHC-type) family protein [Arabidopsis thaliana]	0.0008	0	-1.997
GSVIVT01010231001	225425110	NP_186931.2	27.3.73	RNA.regulation of transcription.Zn-finger(CCHC)	Zinc knuckle (CCHC-type) family protein [Arabidopsis thaliana]	8e-63	3.136	0
GSVIVT01024180001	297744732	ADD09600.1	27.3.73	RNA.regulation of transcription.Zn-finger(CCHC)	Zinc knuckle (CCHC-type) family protein [Trifolium repens]	3e-106	3.578	0
GSVIVT01010035001	302142767	YP_567085.1	27.3.99	RNA.regulation of transcription.unclassified	Acetyl-CoA carboxylase carboxyltransferase beta subunit [Vitis vinifera]	2e-43	3.241	0
GSVIVT01025154001	297746227	NP_683275.2	27.3.99	RNA.regulation of transcription.unclassified	General transcription factor IIH 2 (GTF2H2) [Arabidopsis thaliana]	0	7.044	0
GSVIVT01029915001	296085867	ADN33979.1	27.3.99	RNA.regulation of transcription.unclassified	GTPase activating protein [Cucumis melo subsp. melo]	0	4.509	0
GSVIVT01010322001	225425898	NP_680215.1	27.3.99	RNA.regulation of transcription.unclassified	Plastid transcriptionally active 7 (PTAC7) [Arabidopsis thaliana]	6e-55	0	-3.469
GSVIVT01022127001	296082419	ABC47866.1	27.3.99	RNA.regulation of transcription.unclassified	Remorin [Glycine max]	2e-80	1.947	-2.755
GSVIVT01021550001	225443950	NP_174322.1	27.3.99	RNA.regulation of transcription.unclassified	Remorin family protein [Arabidopsis thaliana]	2e-145	3.397	0
GSVIVT01037697001	297737473	ABM47320.1	27.3.99	RNA.regulation of transcription.unclassified	Required-for-cell-differentiation 1 protein [Volvox carteri f. nagariensis]	6e-116	4.077	0
GSVIVT01031780001	297741313	CAC01238.1	27.3.99	RNA.regulation of transcription.unclassified	RNA Binding Protein 47 [Nicotiana plumbaginifolia]	9e-145	3.234	0
GSVIVT01025280001	297746331	CAC01238.1	27.3.99	RNA.regulation of transcription.unclassified	RNA Binding Protein 47 [Nicotiana plumbaginifolia]	2e-115	3.621	0
GSVIVT01025178001	297746249	XP_002530289.1	27.3.99	RNA.regulation of transcription.unclassified	RNA m5u methyltransferase, putative [Ricinus communis]	0	8.7	0
GSVIVT01014785001	225462064	XP_002530618.1	27.3.99	RNA.regulation of transcription.unclassified	TFIIH basal transcription factor complex subunit, putative [Ricinus communis]	0	7.044	0
GSVIVT01027160001	297745481	XP_002516668.1	27.3.99	RNA.regulation of transcription.unclassified	Transcription factor, putative [Ricinus communis]	0	0	2.24
GSVIVT01038666001	302144000	XP_002521312.1	27.3.99	RNA.regulation of transcription.unclassified	Transcription factor, putative [Ricinus communis]	6e-98	2.411	0
GSVIVT01009562001	302142367	XP_002510268.1	27.3.99	RNA.regulation of transcription.unclassified	Transcription factor, putative [Ricinus communis]	0	3.694	0
GSVIVT01006485001	297744870	XP_002519008.1	27.3.99	RNA.regulation of transcription.unclassified	Transcription factor, putative [Ricinus communis]	4e-119	8.665	0
GSVIVT01024338001	297737275	CAL25342.1	27.3.99	RNA.regulation of transcription.unclassified	Zinc binding protein [Platanus x acerifolia]	5e-79	8.044	0
GSVIVT01016357001	296086086	XP_002883934.1	27.3.99	RNA.regulation of transcription.unclassified	Zinc finger (CCCH-type) family protein [Arabidopsis lyrata subsp. lyrata]	1e-123	3.664	0
GSVIVT01024807001	297745955	NP_180518.1	27.3.99	RNA.regulation of transcription.unclassified	Zinc finger (CCCH-type) family protein [Arabidopsis thaliana]	9e-171	2.568	0
GSVIVT01005853001	297744936	XP_002876084.1	27.3.99	RNA.regulation of transcription.unclassified	Zinc finger (DHHC type) family protein [Arabidopsis lyrata subsp. lyrata]	2e-100	7.238	0
GSVIVT01008732001	225459770	NP_198080.1	27.3.99	RNA.regulation of transcription.unclassified	Zinc finger (DNL type) family protein [Arabidopsis thaliana]	2e-59	3.16	2.326
GSVIVT01009956001	302142703	NP_564103.1	27.3.99	RNA.regulation of transcription.unclassified	Zinc finger (FYVE type) family protein [Arabidopsis thaliana]	6e-162	3.713	0
GSVIVT01028059001	297743931	NP_567225.1	27.3.99	RNA.regulation of transcription.unclassified	Zinc finger (MYND type) family protein [Arabidopsis thaliana]	4e-138	2.54	0
GSVIVT01018266001	297734606	ACG38962.1	27.3.99	RNA.regulation of transcription.unclassified	Zinc finger (RanBP type) protein [Zea mays]	7e-45	8.883	0
GSVIVT01030125001	296085059	AAV33472.1	27.3.99	RNA.regulation of transcription.unclassified	Zinc finger family protein [Fragaria x ananassa]	2e-24	3.826	0
GSVIVT01027995001	225437348	XP_002882127.1	27.3.99	RNA.regulation of transcription.unclassified	Zinc finger helicase family protein [Arabidopsis lyrata subsp. lyrata]	0	3.483	0
GSVIVT01001402001	297741243	EFN81051.1	27.3.99	RNA.regulation of transcription.unclassified	Zinc finger HIT domain-containing protein 6 [Harpegnathos saltator]	3e-32	7.238	0
GSVIVT01015880001	225464752	AAM62833.1	27.3.99	RNA.regulation of transcription.unclassified	Zinc finger protein [Arabidopsis thaliana]	1e-110	7.562	0
GSVIVT01016581001	225449579	AAQ89709.1	27.3.99	RNA.regulation of transcription.unclassified	Zinc finger protein [Hyacinthus orientalis]	7e-88	2.348	0
GSVIVT01032065001	297736227	ACT53874.1	27.3.99	RNA.regulation of transcription.unclassified	Zinc finger protein [Saccharum officinarum]	1e-51	2.841	0
GSVIVT01009466001	302142293	ADN33722.1	27.3.99	RNA.regulation of transcription.unclassified	Zinc finger protein binding protein [Cucumis melo subsp. melo]	4e-72	3.097	0
GSVIVT01037958001	296089240	AAL50982.1	27.3.99	RNA.regulation of transcription.unclassified	Zinc finger protein LSD2 [Brassica oleracea]	5e-61	2.974	0
GSVIVT01003209001	225470420	ACH87172.1	27.3.99	RNA.regulation of transcription.unclassified	Zinc finger protein LSD2-like protein [Camellia sinensis]	6e-34	1.604	2.158
GSVIVT01027532001	296089085	NP_563641.1	27.3.99	RNA.regulation of transcription.unclassified	Zinc finger protein related [Arabidopsis thaliana]	1e-172	2.276	0
GSVIVT01001117001	296085551	XP_002512693.1	27.3.99	RNA.regulation of transcription.unclassified	Zinc finger protein, putative [Ricinus communis]	6e-176	2.343	0
GSVIVT01022009001	225451106	XP_002512306.1	27.3.99	RNA.regulation of transcription.unclassified	Zinc finger protein, putative [Ricinus communis]	0	7.238	0
GSVIVT01025305001	297746352	XP_002513466.1	27.3.99	RNA.regulation of transcription.unclassified	Zinc finger protein, putative [Ricinus communis]	2e-52	9.262	0
GSVIVT01006271001	296083495	NP_199554.2	27.3.99	RNA.regulation of transcription.unclassified	Zinc ion binding [Arabidopsis thaliana]	0	2.291	0
GSVIVT01019042001	297735225	NP_195404.6	27.3.99	RNA.regulation of transcription.unclassified	Zinc ion binding [Arabidopsis thaliana]	0	2.733	0
GSVIVT01019041001	297735224	NP_195404.6	27.3.99	RNA.regulation of transcription.unclassified	Zinc ion binding [Arabidopsis thaliana]	9e-174	3.639	0
GSVIVT01026940001	225454256	XP_002869081.1	27.3.99	RNA.regulation of transcription.unclassified	Zinc ion binding protein [Arabidopsis lyrata subsp. lyrata]	1e-121	6.943	0
GSVIVT01016461001	225449360	2.88168e+06	27.3.99	RNA.regulation of transcription.unclassified	Zinc ion binding protein [Arabidopsis lyrata subsp. lyrata]	0	9.825	0
GSVIVT01012840001	225446215	ADD09614.1	27.3.99	RNA.regulation of transcription.unclassified	Zinc ion binding protein [Trifolium repens]	5e-13	7.484	0
GSVIVT01009845001	302142611	XP_002278539.1	27.3	RNA.regulation of transcription	GAGA-binding transcriptional activator BBR/BPC6-like [Vitis vinifera]	9e-79	7.562	0
GSVIVT01011589001	297737573	ABV53916.1	27.3	RNA.regulation of transcription	GAGA-motif binding transcriptional activator [Populus trichocarpa]	4e-98	3.685	0
GSVIVT01024255001	297737214	XP_002524017.1	27.3	RNA.regulation of transcription	Transcription regulator, putative [Ricinus communis]	2e-34	8.044	0
GSVIVT01031464001	297734899	YP_120029.1	27.3	RNA.regulation of transcription	Transcriptional regulator [Nocardia farcinica IFM 10152]	8.9	7.7	0
GSVIVT01001480001	296088278	BAD10335.1	27.3	RNA.regulation of transcription	Transcriptional regulator [Oryza sativa Japonica Group]	0	7.331	0
GSVIVT01018220001	297734577	XP_003081143.1	27.3	RNA.regulation of transcription	Transcriptional regulators binding to the GC-rich sequences (ISS) [Ostreococcus tauri]	2e-38	7.044	0
GSVIVT01033975001	297740221	XP_002528114.1	27.4	RNA.RNA binding	Double-stranded RNA binding protein, putative [Ricinus communis]	0	7.15	0
GSVIVT01029969001	296085908	NP_191839.2	27.4	RNA.RNA binding	Double-stranded RNA-binding protein 4 (DRB4) [Arabidopsis thaliana]	3e-40	8.044	0
GSVIVT01036237001	296087899	NP_187112.1	27.4	RNA.RNA binding	Flowering locus KH domain (FLK); RNA binding/nucleic acid binding [Arabidopsis thaliana]	1e-162	2.72	0
GSVIVT01021024001	225433489	AAB71417.1	27.4	RNA.RNA binding	Glycine-rich RNA-binding protein (PsGRBP) [Pisum sativum]	2e-45	4.172	0
GSVIVT01016872001	297743097	ADN34116.1	27.4	RNA.RNA binding	Heterogeneous nuclear ribonucleoprotein a1 [Cucumis melo subsp. melo]	2e-77	8.371	0
GSVIVT01019958001	296086352	AAU90323.1	27.4	RNA.RNA binding	KH domain containing protein [Solanum demissum]	0	8.098	-7.129
GSVIVT01018244001	297734587	XP_002871657.1	27.4	RNA.RNA binding	KH domain-containing protein [Arabidopsis lyrata subsp. lyrata]	1e-26	0	2.825
GSVIVT01033508001	297739844	XP_002884884.1	27.4	RNA.RNA binding	KH domain-containing protein [Arabidopsis lyrata subsp. lyrata]	7e-84	2.745	0
GSVIVT01023231001	225465191	XP_002882575.1	27.4	RNA.RNA binding	KH domain-containing protein [Arabidopsis lyrata subsp. lyrata]	1e-77	4.174	0
GSVIVT01038251001	296084368	NP_566004.1	27.4	RNA.RNA binding	La domain-containing protein [Arabidopsis thaliana]	5e-93	4.298	0
GSVIVT01035575001	296081803	NP_001148487.1	27.4	RNA.RNA binding	mRNA 3-UTR binding protein [Zea mays]	1e-154	2.837	0
GSVIVT01025247001	297746303	NP_194988.2	27.4	RNA.RNA binding	Nucleic acid binding [Arabidopsis thaliana]	5e-09	3.128	0
GSVIVT01023145001	297739454	ACA24497.1	27.4	RNA.RNA binding	Nucleic acid binding protein [Cucumis sativus]	4e-104	8.765	0
GSVIVT01017774001	225432344	XP_002516892.1	27.4	RNA.RNA binding	Nucleic acid binding protein, putative [Ricinus communis]	1e-175	0	-3.402
GSVIVT01024577001	297745772	XP_002518281.1	27.4	RNA.RNA binding	Nucleic acid binding protein, putative [Ricinus communis]	3e-104	2.227	0
GSVIVT01017604001	297736746	XP_002519306.1	27.4	RNA.RNA binding	Nucleic acid binding protein, putative [Ricinus communis]	3e-38	6.943	0
GSVIVT01014762001	225462037	XP_002532938.1	27.4	RNA.RNA binding	Nucleic acid binding protein, putative [Ricinus communis]	5e-134	8.633	0
GSVIVT01020030001	296086400	XP_002520109.1	27.4	RNA.RNA binding	Nucleic acid binding protein, putative [Ricinus communis]	1e-74	8.665	0
GSVIVT01029319001	297735477	NP_194330.1	27.4	RNA.RNA binding	PEP (PEPPER); RNA binding/nucleic acid binding [Arabidopsis thaliana]	6e-119	3.191	0
GSVIVT01025697001	297741610	Q08935.1	27.4	RNA.RNA binding	Ribonucleoprotein A 29 kDa, chloroplastic [Nicotiana sylvestris]	5e-50	2.149	0
GSVIVT01030785001	225453197	XP_002531919.1	27.4	RNA.RNA binding	RNA and export factor binding protein, putative [Ricinus communis]	1e-95	2.696	0
GSVIVT01025009001	225435024	XP_002284215.1	27.4	RNA.RNA binding	RNA and export factor-binding protein 2 [Vitis vinifera]	1e-173	2.911	0
GSVIVT01033430001	297739784	NP_187803.4	27.4	RNA.RNA binding	RNA binding [Arabidopsis thaliana]	0	2.24	7.18
GSVIVT01027853001	296083685	XP_002873862.1	27.4	RNA.RNA binding	RNA binding protein [Arabidopsis lyrata subsp. lyrata]	0	2.121	0
GSVIVT01033417001	297739772	ABK28849.1	27.4	RNA.RNA binding	RNA binding protein [Medicago truncatula]	0	0	2.037
GSVIVT01035417001	225429574	CAD48198.1	27.4	RNA.RNA binding	RNA binding protein [Medicago truncatula]	2e-25	0	2.474
GSVIVT01019776001	297742539	EFN83755.1	27.4	RNA.RNA binding	RNA binding protein NOB1 [Harpegnathos saltator]	2e-38	4.028	0
GSVIVT01030048001	296084999	XP_002534335.1	27.4	RNA.RNA binding	RNA binding protein, putative [Ricinus communis]	0	0	-2.026
GSVIVT01037687001	297737464	XP_002529444.1	27.4	RNA.RNA binding	RNA binding protein, putative [Ricinus communis]	7e-81	2.387	7.459
GSVIVT01028149001	297744002	XP_002515250.1	27.4	RNA.RNA binding	RNA binding protein, putative [Ricinus communis]	4e-70	7.629	0
GSVIVT01030143001	296085076	XP_002524560.1	27.4	RNA.RNA binding	RNA binding protein, putative [Ricinus communis]	0	8.409	0
GSVIVT01002466001	296084744	XP_002531259.1	27.4	RNA.RNA binding	RNA binding protein, putative [Ricinus communis]	2e-61	8.765	0
GSVIVT01022075001	296082378	XP_002534389.1	27.4	RNA.RNA binding	RNA binding protein, putative [Ricinus communis]	4e-108	8.794	0
GSVIVT01026647001	296088657	NP_201402.3	27.4	RNA.RNA binding	RNA binding/nucleic acid binding/nucleotide binding [Arabidopsis thaliana]	1e-87	3.621	0
GSVIVT01012163001	297738037	NP_193696.3	27.4	RNA.RNA binding	RNA binding/nucleic acid binding/nucleotide binding [Arabidopsis thaliana]	0	7.484	0
GSVIVT01011394001	296082898	ABA99678.1	27.4	RNA.RNA binding	RNA recognition motif (RRM)-containing family protein [Oryza sativa Japonica Group]	2e-113	3.161	0
GSVIVT01024222001	297744765	XP_002880379.1	27.4	RNA.RNA binding	RNA recognition motif (RRM)-containing protein [Arabidopsis lyrata subsp. lyrata]	0	3.239	0
GSVIVT01014553001	225461185	XP_002864345.1	27.4	RNA.RNA binding	RNA recognition motif (RRM)-containing protein [Arabidopsis lyrata subsp. lyrata]	2e-44	7.7	0
GSVIVT01030040001	296084992	NP_851195.1	27.4	RNA.RNA binding	RNA recognition motif (RRM)-containing protein [Arabidopsis thaliana]	1e-103	2.465	0
GSVIVT01016104001	298204769	NP_187100.1	27.4	RNA.RNA binding	RNA recognition motif (RRM)-containing protein [Arabidopsis thaliana]	3e-89	2.752	0
GSVIVT01035666001	296081884	XP_002869250.1	27.4	RNA.RNA binding	RNA recognition motif (RRM)-containing protein [Arabidopsis thaliana]	5e-124	2.757	0
GSVIVT01014729001	296089958	NP_683559.2	27.4	RNA.RNA binding	RNA recognition motif (RRM)-containing protein [Arabidopsis thaliana]	4e-92	3.655	0
GSVIVT01024381001	225454759	NP_567536.1	27.4	RNA.RNA binding	RNA recognition motif (RRM)-containing protein [Arabidopsis thaliana]	3e-101	4.723	0
GSVIVT01022464001	296089289	ABD28433.1	27.4	RNA.RNA binding	RNA recognition motif (RRM)-containing protein [Medicago truncatula]	9e-110	7.15	0
GSVIVT01022440001	296089276	BAC83046.1	27.4	RNA.RNA binding	RNA recognition motif (RRM)-containing protein [Oryza sativa Japonica Group]	4e-71	7.15	0
GSVIVT01011624001	297737602	NP_001149104.1	27.4	RNA.RNA binding	RNA recognition motif (RRM)-containing protein [Zea mays]	3e-98	1.761	-2.982
GSVIVT01024805001	297745954	CAA70700.1	27.4	RNA.RNA binding	Transformer-SR ribonucleoprotein [Nicotiana tabacum]	2e-28	3.685	0
GSVIVT01005197001	296084065	CAA70700.1	27.4	RNA.RNA binding	Transformer-SR ribonucleoprotein [Nicotiana tabacum]	2e-61	6.943	0
GSVIVT01025533001	297741479	XP_002308145.1	28.1.3	DNA.synthesis/chromatin structure.histone	Histone 2 [Populus trichocarpa]	8e-47	3.867	0
GSVIVT01018807001	225431183	AAN37904.1	28.1.3.1	DNA.synthesis/chromatin structure.histone.H1	Histone H1D [Nicotiana tabacum]	6e-40	2.641	0
GSVIVT01018808001	296083584	NP_001078516.1	28.1.3	DNA.synthesis/chromatin structure.histone	Histone H3.2 [Arabidopsis thaliana]	1e-72	3.1	0
GSVIVT01009838001	296083584	NP_001078516.1	28.1.3	DNA.synthesis/chromatin structure.histone	Histone H3.2 [Arabidopsis thaliana]	5e-72	3.508	0
GSVIVT01025063001	296086257	ACG32476.1	28.1.3	DNA.synthesis/chromatin structure.histone	Histone H4 [Zea mays]	7e-29	2.018	0
GSVIVT01020590001	225446433	BAF64713.1	28.1	DNA.synthesis/chromatin structure	70 kDa DNA-binding subunit of replication protein A [Ipomoea nil]	8e-28	3.339	0
GSVIVT01027314001	296085401	NP_187680.2	28.1	DNA.synthesis/chromatin structure	DNA gyrase subunit A family protein [Arabidopsis thaliana]	0	0	2.272
GSVIVT01001674001	296088110	YP_003525613.1	28.1	DNA.synthesis/chromatin structure	DNA gyrase subunit beta [Nitrosococcus halophilus Nc4]	1.1	0	3.601
GSVIVT01030942001	296087222	XP_002528057.1	28.1	DNA.synthesis/chromatin structure	DNA ligase I, putative [Ricinus communis]	0	0	3.365
GSVIVT01024265001	225454607	XP_002889772.1	28.1	DNA.synthesis/chromatin structure	DNA polymerase delta subunit 4 family [Arabidopsis lyrata subsp. lyrata]	1e-34	7.827	0
GSVIVT01025830001	225440226	NP_808643.1	28.1	DNA.synthesis/chromatin structure	DNA primase TraC [Pseudomonas syringae pv. tomato str. DC3000]	0.74	0	-7.637
GSVIVT01028118001	225437557	XP_002515287.1	28.1	DNA.synthesis/chromatin structure	DNA replication licensing factor MCM7, putative [Ricinus communis]	0	0	7.276
GSVIVT01024936001	297746057	ACH81293.1	28.1	DNA.synthesis/chromatin structure	Double-strand telomere binding protein 2 [Carica papaya]	0	7.409	0
GSVIVT01005842001	296080968	NP_680734.1	28.1	DNA.synthesis/chromatin structure	Endonuclease 4 (ENDO4); T/G mismatch-specific endonuclease/endonuclease/single-stranded DNA specific endodeoxyribonuclease [Arabidopsis thaliana]	2e-128	2.772	0
GSVIVT01018776001	297735011	NP_974691.2	28.1	DNA.synthesis/chromatin structure	Endonuclease/exonuclease/phosphatase family protein [Arabidopsis thaliana]	2e-150	0	-3.322
GSVIVT01007565001	225456791	NP_566904.2	28.1	DNA.synthesis/chromatin structure	Endonuclease/exonuclease/phosphatase family protein [Arabidopsis thaliana]	2e-159	8.098	0
GSVIVT01023606001	225445865	ZP_08278502.1	28.1	DNA.synthesis/chromatin structure	Endonuclease/exonuclease/phosphatase family protein [Paenibacillus sp. HGF5]	5e-35	2.768	0
GSVIVT01015227001	297738689	ABD28323.2	28.1	DNA.synthesis/chromatin structure	Excinuclease ABC, C subunit, N-terminal, putative [Medicago truncatula]	1e-90	7.762	0
GSVIVT01013237001	297742162	XP_002527637.1	28.1	DNA.synthesis/chromatin structure	Inositol polyphosphate 5-phosphatase type I, putative [Ricinus communis]	0	8.145	0
GSVIVT01001119001	225425318	ABS87383.1	28.1	DNA.synthesis/chromatin structure	Minichromosome maintenance factor MCM [Lactuca sativa]	0	0	2.845
GSVIVT01024023001	225428031	XP_002312960.1	28.1	DNA.synthesis/chromatin structure	Nucleosome/chromatin assembly factor group [Populus trichocarpa]	2e-174	0	-3.546
GSVIVT01011390001	296082895	XP_002323845.1	28.1	DNA.synthesis/chromatin structure	Nucleosome/chromatin assembly factor group [Populus trichocarpa]	3e-98	2.445	0
GSVIVT01016870001	297743095	XP_002308283.1	28.1	DNA.synthesis/chromatin structure	Nucleosome/chromatin assembly factor group [Populus trichocarpa]	1e-138	2.602	0
GSVIVT01008022001	225456743	XP_002317982.1	28.1	DNA.synthesis/chromatin structure	Nucleosome/chromatin assembly factor group [Populus trichocarpa]	2e-99	8.238	0
GSVIVT01025279001	297746330	NP_567440.1	28.1	DNA.synthesis/chromatin structure	Origin recognition complex (ORC1A 1); DNA binding/double-stranded methylated DNA binding [Arabidopsis thaliana]	0	2.801	0
GSVIVT01011806001	297737745	CAE52912.1	28.1	DNA.synthesis/chromatin structure	Origin recognition complex subunit 4 [Arabidopsis thaliana]	2e-167	-7.022	0
GSVIVT01027119001	297745447	NP_564526.1	28.1	DNA.synthesis/chromatin structure	RHL1 (Root hairless 1); DNA binding / protein binding [Arabidopsis thaliana]	3e-82	2.944	0
GSVIVT01025540001	297741485	NP_195902.1	28.1	DNA.synthesis/chromatin structure	RHL2 (Root hairless 2); ATP binding / DNA binding / DNA topoisomerase (ATP-hydrolyzing)/ identical protein binding / protein binding [Arabidopsis thaliana]	0	3.194	0
GSVIVT01004000001	296083395	NP_197131.2	28.1	DNA.synthesis/chromatin structure	Sister chromatid cohesion 1 protein 4 (SYN4) [Arabidopsis thaliana]	2e-115	3.207	0
GSVIVT01016524001	296086220	XP_002278443.2	28.1	DNA.synthesis/chromatin structure	Telomere repeat-binding protein 4-like [Vitis vinifera]	0	0	3.472
GSVIVT01028738001	302143702	NP_176757.1	28.1	DNA.synthesis/chromatin structure	tRNA-splicing endonuclease positive effector-related [Arabidopsis thaliana]	0	2.21	0
GSVIVT01028736001	302143701	NP_176757.1	28.1	DNA.synthesis/chromatin structure	tRNA-splicing endonuclease positive effector-related [Arabidopsis thaliana]	0	2.423	0
GSVIVT01010769001	297743788	NP_181756.1	28.1	DNA.synthesis/chromatin structure	U5 small nuclear ribonucleoprotein helicase, putative [Arabidopsis thaliana]	0	0	7.615
GSVIVT01035548001	296081780	XP_002527975.1	28.2	DNA.repair	DNA photolyase, putative [Ricinus communis]	0	-4.414	-11.513
GSVIVT01019392001	297742218	XP_002870640.1	28.2	DNA.repair	DNA repair and transcription factor XPB1 (Xeroderma Pigmentosum Complementation Group B) [Arabidopsis lyrata subsp. lyrata]	0	2.055	0
GSVIVT01031048001	225452017	CAB51544.1	28.2	DNA.repair	DNA repair protein RAD23 protein [Solanum lycopersicum var. cerasiforme]	4e-156	2.672	0
GSVIVT01018125001	225432951	XP_002517008.1	28.2	DNA.repair	DNA repair protein XRCC4, putative [Ricinus communis]	2e-101	2.387	0
GSVIVT01018948001	225430742	XP_002510396.1	28.2	DNA.repair	DNA-3-methyladenine glycosylase, putative [Ricinus communis]	3e-114	2.037	0
GSVIVT01031975001	297741464	NP_195636.2	28.2	DNA.repair	RAD like 1 (ATRL1); DNA binding/transcription factor [Arabidopsis thaliana]	1e-29	3.805	-4.363
GSVIVT01033323001	297739693	XP_002526724.1	28.99	DNA.unspecified	DNA binding protein smubp-2, putative [Ricinus communis]	0	7.409	0
GSVIVT01007971001	297733948	XP_002514727.1	28.99	DNA.unspecified	Exonuclease, putative [Ricinus communis]	2e-165	7.15	0
GSVIVT01007738001	225457023	ACG35320.1	28.99	DNA.unspecified	Exosome complex exonuclease RRP40 [Zea mays]	1e-101	2.631	0
GSVIVT01008533001	225456305	NP_201151.2	28.99	DNA.unspecified	SAP domain-containing protein [Arabidopsis thaliana]	5e-52	8.451	0
GSVIVT01022599001	225463274	NP_190807.3	28.99	DNA.unspecified	tatD-related deoxyribonuclease family protein [Arabidopsis thaliana]	4e-155	7.238	0
GSVIVT01020206001	225424719	CAA74705.1	29.1.3	protein.aa activation.threonine-tRNA ligase	Threonyl-tRNA synthetase [Arabidopsis thaliana]	0	4.241	0
GSVIVT01017762001	297736880	XP_002516921.1	29.1.5	protein.aa activation.isoleucine-tRNA ligase	Isoleucyl tRNA synthetase, putative [Ricinus communis]	0	2.456	0
GSVIVT01019319001	296090191	P_002530880.1	29.1.6	protein.aa activation.lysine-tRNA ligase	Lysyl-tRNA synthetase, putative [Ricinus communis]	0	7.044	0
GSVIVT01017755001	225432302	NP_001078163.1	29.1.7	protein.aa activation.alanine-tRNA ligase	Alanine-tRNA ligase [Arabidopsis thaliana]	3e-104	6.943	0
GSVIVT01012030001	297737925	XP_002531134.1	29.1.7	protein.aa activation.alanine-tRNA ligase	Alanyl-tRNA synthetase, putative [Ricinus communis]	0	9.913	0
GSVIVT01000041001	225450981	O81983.1	29.1.11	protein.aa activation.serine-tRNA ligase	Seryl-tRNA synthetase [Helianthus annuus]	0	2.72	0
GSVIVT01005202001	297735988	XP_002868751.1	29.1.16	protein.aa activation.cysteine-tRNA ligase	tRNA synthetase class I (C) family protein [Arabidopsis lyrata subsp. lyrata]	0	3.387	0
GSVIVT01011871001	225424021	XP_002526992.1	29.1.18	protein.aa activation.glutamine-tRNA ligase	Glutaminyl-tRNA synthetase, putative [Ricinus communis]	0	0	2.533
GSVIVT01032843001	297736626	XP_002526898.1	29.1.19	protein.aa activation.arginine-tRNA ligase	Arginyl-tRNA-protein transferase, putative [Ricinus communis]	1e-144	0	2.625
GSVIVT01031967001	225428483	AEE87051.1	29.1.20	protein.aa activation.phenylalanine-tRNA ligase	Phenylalanyl-tRNA synthetase alpha chain [Arabidopsis thaliana]	0	3.992	0
GSVIVT01015254001	297738713	NP_200479.1	29.1.22	protein.aa activation.asparagine-tRNA ligase	Asparagine-tRNA ligase/aminoacyl-tRNA ligase/aspartate-tRNA ligase [Arabidopsis thaliana]	0	2.13	1.492
GSVIVT01030422001	225447005	YP_003936109.1	29.1.30	protein.aa activation.pseudouridylate synthase	tRNA pseudouridine synthase a [Clostridium sticklandii DSM 519]	5.7	0	-3.742
GSVIVT01008716001	302141694	ADN34131.1	29.1.30	protein.aa activation.pseudouridylate synthase	tRNA pseudouridine synthase family protein [Cucumis melo subsp. melo]	2e-173	3.408	0
GSVIVT01028877001	302143811	XP_002513662.1	29.1.40	protein.aa activation.bifunctional aminoacyl-tRNA synthetase	Prolyl-tRNA synthetase, putative [Ricinus communis]	0	7.15	0
GSVIVT01028250001	225437777	NP_191771.1	29.1.40	protein.aa activation.bifunctional aminoacyl-tRNA synthetase	tRNA synthetase class II (G, H, P and S) family protein [Arabidopsis thaliana]	0	2.09	0
GSVIVT01038643001	225455215	XP_002524427.1	29.2.1.1.1.1.530	protein.synthesis.ribosomal protein.prokaryotic.chloroplast.30S subunit.S30A	30S ribosomal protein 1 [Ricinus communis]	4e-108	-2.013	2.845
GSVIVT01014290001	225461526	XP_002532240.1	29.2.1.1.1.1.20	protein.synthesis.ribosomal protein.prokaryotic.chloroplast.30S subunit.S20	30S ribosomal protein S20, putative [Ricinus communis]	1e-61	0	-2.89
GSVIVT01020716001	302143430	NP_564842.1	29.2.1.1.3.1.5	protein.synthesis.ribosomal protein.prokaryotic.unknown organellar.30S subunit.S5	30S ribosomal protein S5 family protein [Arabidopsis thaliana]	3e-157	2.863	0
GSVIVT01030167001	297735529	XP_002528702.1	29.2.1.1.3.1.6	protein.synthesis.ribosomal protein.prokaryotic.unknown organellar.30S subunit.S6	30S ribosomal protein S6 kinase, putative [Ricinus communis]	0	8.562	0
GSVIVT01028854001	302143790	ACG33380.1	29.2.1.2.1.10	protein.synthesis.ribosomal protein.eukaryotic.40S subunit.S10	40S ribosomal protein S10 [Zea mays]	7e-73	4.523	0
GSVIVT01035927001	225430422	NP_001146950.1	29.2.1.2.1.11	protein.synthesis.ribosomal protein.eukaryotic.40S subunit.S11	40S ribosomal protein S11 [Zea mays]	3e-78	3.017	3.88
GSVIVT01034219001	297745090	XP_002521598.1	29.2.1.2.1.12	protein.synthesis.ribosomal protein.eukaryotic.40S subunit.S12	40S ribosomal protein S12, putative [Ricinus communis]	4e-57	2.073	0
GSVIVT01023591001	297743635	XP_002521598.1	29.2.1.2.1.12	protein.synthesis.ribosomal protein.eukaryotic.40S subunit.S12	40S ribosomal protein S12, putative [Ricinus communis]	4e-57	2.396	0
GSVIVT01025622001	296086272	ACF06470.1	29.2.1.2.1.515	protein.synthesis.ribosomal protein.eukaryotic.40S subunit.S15A	40S ribosomal protein S15a [Elaeis guineensis]	2e-68	2.666	1.036
GSVIVT01007908001	225457277	NP_200925.1	29.2.1.2.1.19	protein.synthesis.ribosomal protein.eukaryotic.40S subunit.S19	40S ribosomal protein S19 (RPS19C) [Arabidopsis thaliana]	8e-70	1.986	-1.616
GSVIVT01031151001	225450763	AEC10964.1	29.2.1.2.1.21	protein.synthesis.ribosomal protein.eukaryotic.40S subunit.S21	40S ribosomal protein s21e [Camellia sinensis]	7e-39	4.63	0
GSVIVT01017756001	225432304	AEC10964.1	29.2.1.2.1.21	protein.synthesis.ribosomal protein.eukaryotic.40S subunit.S21	40S ribosomal protein s21e [Camellia sinensis]	2e-38	5.45	0
GSVIVT01025120001	297746200	ACF06519.1	29.2.1.2.1.23	protein.synthesis.ribosomal protein.eukaryotic.40S subunit.S23	40S ribosomal protein S23 [Elaeis guineensis]	2e-73	3.142	0
GSVIVT01021860001	298204905	ADN33912.1	29.2.1.2.1.24	protein.synthesis.ribosomal protein.eukaryotic.40S subunit.S24	40S ribosomal protein s24 [Cucumis melo subsp. melo]	2e-60	3.541	0
GSVIVT01000974001	296080976	P46301.1	29.2.1.2.1.25	protein.synthesis.ribosomal protein.eukaryotic.40S subunit.S25	40S ribosomal protein S25[Solanum lycopersicum]	8e-38	3.203	0
GSVIVT01023806001	297744413	XP_002512926.1	29.2.1.2.1.25	protein.synthesis.ribosomal protein.eukaryotic.40S subunit.S25	40S ribosomal protein S25-1, putative [Ricinus communis]	6e-40	2.243	0
GSVIVT01024576001	297745771	AAD47346.1	29.2.1.2.1.26	protein.synthesis.ribosomal protein.eukaryotic.40S subunit.S26	40S ribosomal protein S26 [Pisum sativum]	3e-56	3.676	0
GSVIVT01035451001	296081703	ACG38173.1	29.2.1.2.1.3	protein.synthesis.ribosomal protein.eukaryotic.40S subunit.S3	40S ribosomal protein S3 [Zea mays]	1e-117	4.218	0
GSVIVT01026328001	225430617	O65731.1	29.2.1.2.1.5	protein.synthesis.ribosomal protein.eukaryotic.40S subunit.S5	40S ribosomal protein S5 [Cicer arietinum]	7e-102	5.217	0
GSVIVT01009072001	225459231	Q9M3V8.1	29.2.1.2.1.6	protein.synthesis.ribosomal protein.eukaryotic.40S subunit.S6	40S ribosomal protein S6 [Asparagus officinalis]	4e-129	3.572	0
GSVIVT01008307001	225455964	ACF06554.1	29.2.1.2.1.7	protein.synthesis.ribosomal protein.eukaryotic.40S subunit.S7	40S ribosomal protein S7 [Elaeis guineensis]	1e-92	4.495	0
GSVIVT01031566001	296089558	NP_001105391.1	29.2.1.2.1.8	protein.synthesis.ribosomal protein.eukaryotic.40S subunit.S8	40S ribosomal protein S8 [Zea mays]	2e-102	2.018	0
GSVIVT01020020001	225425738	XP_002870751.1	29.2.1.2.1.9	protein.synthesis.ribosomal protein.eukaryotic.40S subunit.S9	40S ribosomal protein S9 [Arabidopsis lyrata subsp. lyrata]	1e-94	4.467	0
GSVIVT01011384001	225452773	XP_002511557.1	29.2.1.2.1.9	protein.synthesis.ribosomal protein.eukaryotic.40S subunit.S9	40S ribosomal protein S9, putative [Ricinus communis]	2e-99	2.029	1.272
GSVIVT01032756001	297736557	AAM93434.1	29.2.1.2.1.4	protein.synthesis.ribosomal protein.eukaryotic.40S subunit.S4	40S ribosomal S4 protein [Glycine max]	8e-135	3.819	0
GSVIVT01024668001	225434482	AAM93434.1	29.2.1.2.1.4	protein.synthesis.ribosomal protein.eukaryotic.40S subunit.S4	40S ribosomal S4 protein [Glycine max]	5e-146	5.367	0
GSVIVT01030295001	297735624	AAM93434.1	29.2.1.2.1.4	protein.synthesis.ribosomal protein.eukaryotic.40S subunit.S4	40S ribosomal S4 protein [Glycine max]	5e-105	5.451	0
GSVIVT01036899001	225427633	XP_002864379.1	29.2.1.1.3.2.30	protein.synthesis.ribosomal protein.prokaryotic.unknown organellar.50S subunit.L30	50S ribosomal protein L30 family protein [Arabidopsis lyrata subsp. lyrata]	2e-35	7.238	0
GSVIVT01014101001	302142820	ACG28856.1	29.2.1.1.1.2.13	protein.synthesis.ribosomal protein.prokaryotic.chloroplast.50S subunit.L13	50S ribosomal protein L13 [Zea mays]	5e-85	2.95	0
GSVIVT01037929001	296089226	O80363.1	29.2.1.1.1.2.17	protein.synthesis.ribosomal protein.prokaryotic.chloroplast.50S subunit.L17	50S ribosomal protein L17, chloroplastic[Nicotiana tabacum]	2e-76	3.585	0
GSVIVT01038218001	296084340	AAK95391.1	29.2.1.1.1.2.2	protein.synthesis.ribosomal protein.prokaryotic.chloroplast.50S subunit.L2	50S ribosomal protein L2 [Gossypium arboreum]	2e-78	2.373	0
GSVIVT01022501001	225439305	XP_002891694.1	29.2.1.1.1.2.22	protein.synthesis.ribosomal protein.prokaryotic.chloroplast.50S subunit.L22	50S ribosomal protein L22 family protein [Arabidopsis lyrata subsp. lyrata]	8e-89	3.407	0
GSVIVT01001184001	225437074	ACF72672.1	29.2.1.1.1.2.24	protein.synthesis.ribosomal protein.prokaryotic.chloroplast.50S subunit.L24	50S ribosomal protein L24 [Cucumis melo var. cantalupensis]	3e-74	2.497	-1.557
GSVIVT01017688001	225432181	XP_002519326.1	29.2.1.1.1.2.3	protein.synthesis.ribosomal protein.prokaryotic.chloroplast.50S subunit.L3	50S ribosomal protein L3, putative [Ricinus communis]	5e-135	2.185	0
GSVIVT01019355001	296090209	XP_002523967.1	29.2.1.1.1.2.3	protein.synthesis.ribosomal protein.prokaryotic.chloroplast.50S subunit.L3	50S ribosomal protein L3, putative [Ricinus communis]	4e-38	8.238	0
GSVIVT01027006001	225454373	XP_002872896.1	29.2.1.1.1.2.5	protein.synthesis.ribosomal protein.prokaryotic.chloroplast.50S subunit.L5	50S ribosomal protein L5 family protein [Arabidopsis lyrata subsp. lyrata]	2e-106	3.964	0
GSVIVT01016313001	296086050	AAF34767.1	29.2.1.2.2.80	protein.synthesis.ribosomal protein.eukaryotic.60S subunit.P0	60S acidic ribosomal protein P0 [Euphorbia esula]	6e-130	3.254	0
GSVIVT01025683001	297741600	AAR83868.1	29.2.1.2.2.12	protein.synthesis.ribosomal protein.eukaryotic.60S subunit.L12	60S ribosomal protein L12 [Capsicum annuum]	7e-44	2.637	-1.528
GSVIVT01021080001	298205265	ACJ02350.1	29.2.1.2.2.513	protein.synthesis.ribosomal protein.eukaryotic.60S subunit.L13A	60S ribosomal protein L13A [Vernicia fordii]	3e-69	3.538	0
GSVIVT01027212001	225449778	ACF06605.1	29.2.1.2.2.13	protein.synthesis.ribosomal protein.eukaryotic.60S subunit.L13	60S ribosomal protein L13E [Elaeis guineensis]	2e-105	4.844	0
GSVIVT01035120001	296083341	NP_187210.1	29.2.1.2.2.18	protein.synthesis.ribosomal protein.eukaryotic.60S subunit.L18	60S ribosomal protein L18 (RPL18) [Arabidopsis thaliana]	4e-91	2.72	0
GSVIVT01028036001	297743909	NP_187210.1	29.2.1.2.2.18	protein.synthesis.ribosomal protein.eukaryotic.60S subunit.L18	60S ribosomal protein L18 (RPL18) [Arabidopsis thaliana]	8e-91	3.81	0
GSVIVT01021433001	225463470	ADE42972.1	29.2.1.2.2.518	protein.synthesis.ribosomal protein.eukaryotic.60S subunit.L18A	60S ribosomal protein L18a [Gardenia jasminoides]	1e-95	2.24	0
GSVIVT01021430001	225463466	ACS96446.1	29.2.1.2.2.518	protein.synthesis.ribosomal protein.eukaryotic.60S subunit.L18A	60S ribosomal protein L18A [Jatropha curcas]	9e-96	2.216	0
GSVIVT01000482001	225462958	NP_001148379.1	29.2.1.2.2.518	protein.synthesis.ribosomal protein.eukaryotic.60S subunit.L18A	60S ribosomal protein L18A [Zea mays]	7e-29	3.367	0
GSVIVT01021434001	147843376	NP_001148379.1	29.2.1.2.2.518	protein.synthesis.ribosomal protein.eukaryotic.60S subunit.L18A	60S ribosomal protein L18A [Zea mays]	9e-30	3.483	0
GSVIVT01008460001	297734348	XP_002883026.1	29.2.1.2.2.19	protein.synthesis.ribosomal protein.eukaryotic.60S subunit.L19	60S ribosomal protein L19 [Arabidopsis lyrata subsp. lyrata]	3e-65	0	7.459
GSVIVT01035096001	225431804	XP_002516973.1	29.2.1.2.2.19	protein.synthesis.ribosomal protein.eukaryotic.60S subunit.L19	60S ribosomal protein L19, putative [Ricinus communis]	2e-97	2.078	0
GSVIVT01014552001	302143177	ACG36992.1	29.2.1.2.2.8	protein.synthesis.ribosomal protein.eukaryotic.60S subunit.L8	60S ribosomal protein L2 [Zea mays]	1e-61	7.629	0
GSVIVT01001130001	296085563	AAC78102.1	29.2.1.2.2.21	protein.synthesis.ribosomal protein.eukaryotic.60S subunit.L21	60S ribosomal protein L21 [Oryza sativa Japonica Group]	1e-54	3.315	0
GSVIVT01028021001	225437392	XP_002882425.1	29.2.1.2.2.22	protein.synthesis.ribosomal protein.eukaryotic.60S subunit.L22	60S ribosomal protein L22-2 [Arabidopsis lyrata subsp. lyrata]	6e-48	2.944	0
GSVIVT01031158001	225450749	XP_002882425.1	29.2.1.2.2.22	protein.synthesis.ribosomal protein.eukaryotic.60S subunit.L22	60S ribosomal protein L22-2 [Arabidopsis lyrata subsp. lyrata]	1e-48	4.557	0
GSVIVT01028407001	115449557	ACG48540.1	29.2.1.2.2.23	protein.synthesis.ribosomal protein.eukaryotic.60S subunit.L23	60S ribosomal protein L23 [Zea mays]	6e-73	2.538	0
GSVIVT01000121001	225439002	NP_190560.1	29.2.1.2.2.26	protein.synthesis.ribosomal protein.eukaryotic.60S subunit.L26	60S ribosomal protein L26 (RPL26A) [Arabidopsis thaliana]	1e-69	4.295	0
GSVIVT01023067001	298204635	ACJ02353.1	29.2.1.2.2.27	protein.synthesis.ribosomal protein.eukaryotic.60S subunit.L27	60S ribosomal protein L27A [Vernicia fordii]	2e-12	3.873	0
GSVIVT01016895001	225442353	ACF06504.1	29.2.1.2.2.28	protein.synthesis.ribosomal protein.eukaryotic.60S subunit.L28	60S ribosomal protein L28 [Elaeis guineensis]	5e-64	2.898	0
GSVIVT01022191001	225438619	ADB02906.1	29.2.1.2.2.30	protein.synthesis.ribosomal protein.eukaryotic.60S subunit.L30	60S ribosomal protein L30 [Jatropha curcas]	4e-55	2.537	2.151
GSVIVT01011428001	296082928	XP_002534059.1	29.2.1.2.2.34	protein.synthesis.ribosomal protein.eukaryotic.60S subunit.L34	60S ribosomal protein L34, putative [Ricinus communis]	1e-38	-3.653	4.949
GSVIVT01019984001	296086369	XP_002534059.1	29.2.1.2.2.34	protein.synthesis.ribosomal protein.eukaryotic.60S subunit.L34	60S ribosomal protein L34, putative [Ricinus communis]	6e-118	7.883	0
GSVIVT01016386001	225440584	ACJ02349.1	29.2.1.2.2.535	protein.synthesis.ribosomal protein.eukaryotic.60S subunit.L35A	60S ribosomal protein L35a [Vernicia fordii]	1e-55	2.798	0
GSVIVT01034025001	225440584	ACJ02349.1	29.2.1.2.2.535	protein.synthesis.ribosomal protein.eukaryotic.60S subunit.L35A	60S ribosomal protein L35a [Vernicia fordii]	7e-57	4.795	0
GSVIVT01026914001	297745282	ACH63218.1	29.2.1.2.2.36	protein.synthesis.ribosomal protein.eukaryotic.60S subunit.L36	60S ribosomal protein L36 [Rheum australe]	1e-48	4.403	0
GSVIVT01035677001	296081894	ACV50438.1	29.2.1.2.2.37	protein.synthesis.ribosomal protein.eukaryotic.60S subunit.L37	60S ribosomal protein L37 [Jatropha curcas]	2e-42	4.068	0
GSVIVT01010854001	225434002	XP_002514807.1	29.2.1.2.2.38	protein.synthesis.ribosomal protein.eukaryotic.60S subunit.L38	60S ribosomal protein L38, putative [Ricinus communis]	5e-30	2.368	0
GSVIVT01038188001	296084316	Q6UNT2.1	29.2.1.2.2.5	protein.synthesis.ribosomal protein.eukaryotic.60S subunit.L5	60S ribosomal protein L5 [Cucumis sativus]	3e-149	3.511	0
GSVIVT01015520001	297738940	EFN55876.1	29.2.1.2.2.57	protein.synthesis.ribosomal protein.eukaryotic.60S subunit.L7A	60S ribosomal protein L7 [Chlorella variabilis]	1e-58	5.118	0
GSVIVT01016438001	296086147	EFN55876.1	29.2.1.2.2.57	protein.synthesis.ribosomal protein.eukaryotic.60S subunit.L7A	60S ribosomal protein L7 [Chlorella variabilis]	3e-59	5.335	0
GSVIVT01008585001	297734458	XP_002525923.1	29.2.1.2.2.57	protein.synthesis.ribosomal protein.eukaryotic.60S subunit.L7A	60S ribosomal protein L7a, putative [Ricinus communis]	3e-132	0	-2.19
GSVIVT01011936001	297737852	NP_001150373.1	29.2.1.1.3.2.1712	protein.synthesis.ribosomal protein.prokaryotic.unknown organellar.50S subunit.L7/L12	ATP-dependent Clp protease adaptor protein ClpS containing protein [Zea mays]	8e-33	2.908	0
GSVIVT01008253001	225455872	XP_002529149.1	29.2.1.1.3.2.1712	protein.synthesis.ribosomal protein.prokaryotic.unknown organellar.50S subunit.L7/L12	ATP-dependent Clp protease adaptor protein ClpS, putative [Ricinus communis]	1e-56	-1.182	-2.24
GSVIVT01008187001	225455760	ACG36593.1	29.2.1.1.3.99	protein.synthesis.ribosomal protein.prokaryotic.unknown organellar.unknown	H/ACA ribonucleoprotein complex subunit 2 [Zea mays]	2e-59	3.367	0
GSVIVT01007807001	225457110	XP_002889667.1	29.2.1.1.2.2.29	protein.synthesis.ribosomal protein.prokaryotic.mitochondrion.50S subunit.L29	Mitochondrial ribosomal protein L29 family protein [Arabidopsis lyrata subsp. lyrata]	3e-55	3.585	0
GSVIVT01031638001	296089604	XP_002518786.1	29.2.1.1.2.1.11	protein.synthesis.ribosomal protein.prokaryotic.mitochondrion.30S subunit.S11	Mitochondrial ribosomal protein S11, putative [Ricinus communis]	4e-35	0	2.534
GSVIVT01008528001	297734406	AEC10957.1	29.2.1.2.2.17	protein.synthesis.ribosomal protein.eukaryotic.60S subunit.L17	Ribosomal petrp-like protein [Camellia sinensis]	4e-91	4.409	0
GSVIVT01010449001	297738428	AEC10957.1	29.2.1.2.2.17	protein.synthesis.ribosomal protein.eukaryotic.60S subunit.L17	Ribosomal petrp-like protein [Camellia sinensis]	2e-94	5.261	0
GSVIVT01004978001	297740931	YP_002608382.1	29.2.1.2.1.14	protein.synthesis.ribosomal protein.eukaryotic.40S subunit.S14	Ribosomal protein S1 [Vitis vinifera]	6e-54	-3.541	0
GSVIVT01013363001	225457538	XP_002510662.1	29.2.1.1.3.99	protein.synthesis.ribosomal protein.prokaryotic.unknown organellar.30S subunit.S6	Ribosome biogenesis protein tsr1, putative [Ricinus communis]	0	7.762	0
GSVIVT01036537001	225451836	XP_002871682.1	29.2.1.99.1.4	protein.synthesis.ribosomal protein.unknown.small subunit.S4	RNA binding S4 domain-containing protein [Arabidopsis lyrata subsp. lyrata]	5e-87	3.609	0
GSVIVT01011891001	225423989	NP_189221.1	29.2.1.2.2.11	protein.synthesis.ribosomal protein.eukaryotic.60S subunit.L11	RPL15; structural constituent of ribosome [Arabidopsis thaliana]	5e-94	-1.434	-1.997
GSVIVT01021244001	225443760	NP_850376.2	29.2.1.2.2.11	protein.synthesis.ribosomal protein.eukaryotic.60S subunit.L11	RPL16A; structural constituent of ribosome [Arabidopsis thaliana]	4e-97	4.169	-2.477
GSVIVT01016799001	225442202	XP_002882857.1	29.2.1.1.3.99	protein.synthesis.ribosomal protein.prokaryotic.unknown organellar.50S subunit.L34	Structural constituent of ribosome [Arabidopsis lyrata subsp. lyrata]	1e-32	3.302	0
GSVIVT01011432001	296082932	XP_002873717.1	29.2.1.2.2.34	protein.synthesis.ribosomal protein.eukaryotic.60S subunit.L34	Structural constituent of ribosome [Arabidopsis lyrata subsp. lyrata]	2e-21	3.503	0
GSVIVT01011418001	296082919	NP_851107.1	29.2.1.2.2.34	protein.synthesis.ribosomal protein.eukaryotic.60S subunit.L34	Structural constituent of ribosome [Arabidopsis thaliana]	8e-138	4.206	0
GSVIVT01024730001	297745890	XP_002528843.1	29.2.1.1.3.1.18	protein.synthesis.ribosomal protein.prokaryotic.unknown organellar.30S subunit.S18	Structural constituent of ribosome, putative [Ricinus communis]	2e-74	0	2.055
GSVIVT01001041001	296084586	XP_002523537.1	29.2.1.1.3.99	protein.synthesis.ribosomal protein.prokaryotic.unknown organellar.30S subunit.S6	Structural constituent of ribosome, putative [Ricinus communis]	7e-45	8.195	0
GSVIVT01033996001	225440636	XP_002531352.1	29.2.2.3.3	protein.synthesis.ribosome biogenesis.Pre-rRNA processing and modifications.methylotransferases	Ribosomal RNA methyltransferase, putative [Ricinus communis]	3e-174	0	-2.391
GSVIVT01010010001	225457809	XP_002520247.1	29.2.2.1	protein.synthesis.ribosome biogenesis.export from nucleus	Shwachman-Bodian-Diamond syndrome protein, putative [Ricinus communis]	1e-163	2.44	0
GSVIVT01033412001	225441601	ABU54819.1	29.2.3	protein.synthesis.initiation	Cap-binding protein-like protein [Phaseolus vulgaris]	2e-109	4.882	0
GSVIVT01013449001	297745620	BAC22126.1	29.2.3	protein.synthesis.initiation	Eukaryotic elongation factor 1A [Suaeda japonica]	2e-13	3.002	0
GSVIVT01022140001	225438690	CBJ30606.1	29.2.3	protein.synthesis.initiation	Eukaryotic initiation factor 4A [Ectocarpus siliculosus]	7e-16	7.827	0
GSVIVT01027903001	225433243	ABY56102.1	29.2.3	protein.synthesis.initiation	Eukaryotic initiation factor iso4E [Cucumis sativus]	3e-92	4.158	0
GSVIVT01023638001	297743665	ADO64264.1	29.2.3	protein.synthesis.initiation	Eukaryotic initiation factor iso4G [Carica papaya]	0	2.805	0
GSVIVT01009682001	302142469	ADN33689.1	29.2.3	protein.synthesis.initiation	Eukaryotic peptide chain release factor subunit [Cucumis melo subsp. melo]	0	3.437	0
GSVIVT01016163001	225448890	XP_003078948.1	29.2.3	protein.synthesis.initiation	Eukaryotic translation (ISS) [Ostreococcus tauri]	9e-06	0	-7.248
GSVIVT01024550001	297745750	ABB86256.1	29.2.3	protein.synthesis.initiation	Eukaryotic translation initiation factor 2 beta subunit-like [Solanum tuberosum]	4e-117	2.252	0
GSVIVT01026269001	296085337	XP_002273799.1	29.2.3	protein.synthesis.initiation	Eukaryotic translation initiation factor 2 subunit 3 [Vitis vinifera]	0	4.24	0
GSVIVT01029383001	296088013	XP_002526275.1	29.2.3	protein.synthesis.initiation	Eukaryotic translation initiation factor 2c, putative [Ricinus communis]	0	7.044	0
GSVIVT01035660001	296081879	NP_001167411.1	29.2.3	protein.synthesis.initiation	Eukaryotic translation initiation factor 3 subunit E-interacting protein [Salmo salar]	7e-90	2.122	0
GSVIVT01034107001	297740319	NP_187747.1	29.2.3	protein.synthesis.initiation	Eukaryotic translation initiation factor 3G/eIF3g [Arabidopsis thaliana]	7e-76	7.883	0
GSVIVT01021323001	297740595	ACM45958.1	29.2.3	protein.synthesis.initiation	Eukaryotic translation initiation factor 4E [Glycine max]	6e-77	2.782	0
GSVIVT01003867001	225468027	AAQ08191.1	29.2.3	protein.synthesis.initiation	Eukaryotic translation initiation factor 5A isoform I [Hevea brasiliensis]	2e-86	3.65	1.369
GSVIVT01035958001	225430468	AAQ08191.1	29.2.3	protein.synthesis.initiation	Eukaryotic translation initiation factor 5A isoform I [Hevea brasiliensis]	8e-84	4.14	0
GSVIVT01030650001	297739333	NP_563891.1	29.2.3	protein.synthesis.initiation	Eukaryotic translation initiation factor-related [Arabidopsis thaliana]	1e-65	2.045	0
GSVIVT01037192001	225460008	XP_002523476.1	29.2.3	protein.synthesis.initiation	Ligatin, putative [Ricinus communis]	0	8.238	0
GSVIVT01015055001	297738543	Q948X8.1	29.2.3	protein.synthesis.initiation	Methylthioribose-1-phosphate isomerase[Nicotiana tabacum]	1e-155	2.516	0
GSVIVT01019078001	297735255	ACF06598.1	29.2.3	protein.synthesis.initiation	Translation initiation factor [Elaeis guineensis]	0	1.963	-1.863
GSVIVT01008226001	297734159	XP_002511987.1	29.2.3	protein.synthesis.initiation	Translation initiation factor 2b, delta subunit, putative [Ricinus communis]	0	0	-2.664
GSVIVT01031142001	296089697	NP_192854.2	29.2.3	protein.synthesis.initiation	Translation initiation factor IF-2, mitochondrial, putative [Arabidopsis thaliana]	0	0	2.015
GSVIVT01016675001	297742934	NP_564643.2	29.2.3	protein.synthesis.initiation	Translation initiation factor/GTP binding [Arabidopsis thaliana]	0	3.456	0
GSVIVT01030611001	225447312	ACF06581.1	29.2.3	protein.synthesis.initiation	Translational initiation factor eIF1 [Elaeis guineensis]	7e-55	3.815	0
GSVIVT01025638001	297741565	NP_001032107.1	29.2.4	protein.synthesis.elongation	Elongation factor 1-alpha/EF-1-alpha [Arabidopsis thaliana]	1e-75	2.895	0
GSVIVT01008526001	297734404	P93447.3	29.2.4	protein.synthesis.elongation	Elongation factor 1-delta [Pimpinella brachycarpa]	9e-102	3.815	0
GSVIVT01025464001	225435762	NP_001149082.1	29.2.4	protein.synthesis.elongation	Elongation factor P [Zea mays]	8e-83	4.612	0
GSVIVT01007638001	297733695	P46280.1	29.2.4	protein.synthesis.elongation	Elongation factor Tu, chloroplastic (EF-Tu) [Glycine max]	8e-128	0	-3.451
GSVIVT01025146001	297746221	AAD56019.1	29.2.4	protein.synthesis.elongation	Elongation factor-1 alpha 2 [Lilium longiflorum]	3e-23	4.028	0
GSVIVT01019055001	297735238	XP_002514811.1	29.2.5	protein.synthesis.release	Peptide chain release factor, putative [Ricinus communis]	0	0	-2.375
GSVIVT01031260001	225450549	AAK38726.1	29.3.1	protein.targeting.nucleus	Importin alpha 1 [Capsicum annuum]	0	3.292	0
GSVIVT01035047001	225431871	AAK38727.1	29.3.1	protein.targeting.nucleus	Importin alpha 2 [Capsicum annuum]	0	2.668	0
GSVIVT01031205001	225450645	AAK38727.1	29.3.1	protein.targeting.nucleus	Importin alpha 2 [Capsicum annuum]	0	3.594	0
GSVIVT01038575001	302143924	XP_002526256.1	29.3.1	protein.targeting.nucleus	importin beta-1, putative [Ricinus communis]	0	8.145	0
GSVIVT01030311001	225439482	XP_002526656.1	29.3.1	protein.targeting.nucleus	Importin beta-1, putative [Ricinus communis]	0	8.195	0
GSVIVT01032909001	296082206	NP_200906.2	29.3.1	protein.targeting.nucleus	Nuclear transport factor 2 (NTF2) family protein/RNA recognition motif (RRM)-containing protein [Arabidopsis thaliana]	1e-79	2.859	0
GSVIVT01015335001	297738779	NP_187381.2	29.3.1	protein.targeting.nucleus	Nuclear transport factor 2 (NTF2) family protein/RNA recognition motif (RRM)-containing protein [Arabidopsis thaliana]	1e-07	3.824	0
GSVIVT01028424001	297744216	XP_002863622.1	29.3.1	protein.targeting.nucleus	Nuclear transport factor 2 family protein [Arabidopsis lyrata subsp. lyrata]	2e-104	3.241	0
GSVIVT01027918001	296083732	ACA35266.1	29.3.1	protein.targeting.nucleus	Nuclear transport family protein [Cucumis sativus]	1e-141	2.772	0
GSVIVT01017553001	297743606	NP_178183.2	29.3.1	protein.targeting.nucleus	Suppressor of auxin resistance 3 (SAR3); porin [Arabidopsis thaliana]	2e-77	7.15	0
GSVIVT01016322001	296086058	XP_002529708.1	29.3.2	protein.targeting.mitochondria	Mitochondrial import inner membrane translocase subunit TIM14, putative [Ricinus communis]	6e-24	7.409	0
GSVIVT01015301001	297738754	ACG28579.1	29.3.2	protein.targeting.mitochondria	Mitochondrial import inner membrane translocase subunit Tim17 [Zea mays]	1e-76	3.17	0
GSVIVT01038683001	302144015	NP_197853.1	29.3.2	protein.targeting.mitochondria	Mitochondrial import inner membrane translocase subunit Tim17/Tim22/Tim23 family protein [Arabidopsis thaliana]	4e-61	2.32	0
GSVIVT01035979001	225430504	XP_002512225.1	29.3.2	protein.targeting.mitochondria	Mitochondrial import inner membrane translocase subunit tim23, putative [Ricinus communis]	5e-59	0	2.164
GSVIVT01033034001	225451533	ADB02902.1	29.3.2	protein.targeting.mitochondria	Mitochondrial import inner membrane translocase subunit Tim8/small zinc finger-like protein [Jatropha curcas]	6e-29	8.665	0
GSVIVT01024961001	225434949	ACG47748.1	29.3.2	protein.targeting.mitochondria	Mitochondrial import inner membrane translocase subunit Tim9 [Zea mays]	3e-42	7.943	0
GSVIVT01033524001	297739858	XP_002532339.1	29.3.2	protein.targeting.mitochondria	Mitochondrial import inner membrane translocase, putative [Ricinus communis]	1e-68	2.388	0
GSVIVT01033094001	225451445	P92792.1	29.3.2	protein.targeting.mitochondria	Mitochondrial import receptor subunit TOM20 [Solanum tuberosum]	7e-80	4.528	0
GSVIVT01011510001	296082995	AAK07827.1	29.3.2	protein.targeting.mitochondria	Mitochondrial processing peptidase beta subunit [Cucumis melo]	0	2.786	1.13
GSVIVT01015250001	297738709	XP_002514172.1	29.3.2	protein.targeting.mitochondria	Mitochondrial processing peptidase subunit beta, mitochondrial precursor, putative [Ricinus communis]	0	2.611	0
GSVIVT01024832001	297745972	AAD39957.1	29.3.2	protein.targeting.mitochondria	Small zinc finger-like protein [Pinus taeda]	8e-34	4.554	0
GSVIVT01016813001	297743049	NP_564028.1	29.3.2	protein.targeting.mitochondria	Translocase of inner mitochodrial membrane 23 (ATTIM23-1) [Arabidopsis thaliana]	6e-36	2.946	0
GSVIVT01013411001	225457620	CAB58442.1	29.3.3	protein.targeting.chloroplast	Chloroplast channel forming outer membrane protein [Pisum sativum]	5e-65	2.931	2.832
GSVIVT01037398001	296083933	YP_004021677.1	29.3.3	protein.targeting.chloroplast	Chloroplast envelope membrane protein [Prunus persica]	2e-31	-2.029	0
GSVIVT01003135001	296084498	XP_002520956.1	29.3.3	protein.targeting.chloroplast	Chloroplast inner envelope protein, putative [Ricinus communis]	1e-122	2.437	0
GSVIVT01034686001	225449748	CAA53243.1	29.3.3	protein.targeting.chloroplast	Chloroplast outer envelope 24 kD protein (omp24) [Spinacia oleracea]	9e-14	7.044	0
GSVIVT01014038001	297745071	AED91187.1	29.3.3	protein.targeting.chloroplast	Lipid transporter [Arabidopsis thaliana]	8e-177	3.302	0
GSVIVT01010853001	297743846	NP_566659.1	29.3.3	protein.targeting.chloroplast	Lipid transporter/ phospholipid binding [Arabidopsis thaliana]	1e-159	5.028	0
GSVIVT01024913001	297746035	XP_002520530.1	29.3.3	protein.targeting.chloroplast	Sorting and assembly machinery (sam50) protein, putative [Ricinus communis]	0	0	2.03
GSVIVT01011805001	225424126	AAK93948.1	29.3.3	protein.targeting.chloroplast	TatC [Pisum sativum]	2e-123	2.931	0
GSVIVT01009769001	225458181	NP_171986.3	29.3.3	protein.targeting.chloroplast	Translocon at the inner envelope membrane of chloroplasts 20 (TIC20) [Arabidopsis thaliana]	3e-101	2.859	0
GSVIVT01017654001	297736783	ACF06458.1	29.3.4.99	protein.targeting.secretory pathway.unspecified	ADP ribosylation factor [Elaeis guineensis]	6e-103	8.451	0
GSVIVT01028179001	297849408	XP_002892585.1	29.3.4.99	protein.targeting.secretory pathway.unspecified	ADP-ribosylation factor [Arabidopsis lyrata subsp. lyrata]	8e-102	5.6	0
GSVIVT01024420001	225454817	AAW67545.1	29.3.4.99	protein.targeting.secretory pathway.unspecified	ADP-ribosylation factor [Daucus carota]	4e-105	2.607	0
GSVIVT01018077001	225432850	NP_188935.1	29.3.4.99	protein.targeting.secretory pathway.unspecified	ADP-ribosylation factor C1 (ATARFC1); GTP binding [Arabidopsis thaliana]	2e-95	2.697	0
GSVIVT01037822001	225429011	XP_002532424.1	29.3.4.99	protein.targeting.secretory pathway.unspecified	ADP-ribosylation factor, putative [Ricinus communis]	2e-95	7.629	0
GSVIVT01015270001	297738726	XP_002514188.1	29.3.4.99	protein.targeting.secretory pathway.unspecified	AP4 complex subunit sigma-1, putative [Ricinus communis]	6e-71	6.943	0
GSVIVT01023951001	297744543	NP_179389.1	29.3.4.4	protein.targeting.secretory pathway.plasma membrane	ATSLY1; protein transporter [Arabidopsis thaliana]	0	6.943	0
GSVIVT01028292001	225437830	ACD62528.1	29.3.4.2	protein.targeting.secretory pathway.golgi	Bet1-like SNARE 1-1 [Malus x domestica]	2e-56	3.875	0
GSVIVT01004093001	225470599	XP_002889832.1	29.3.4.99	protein.targeting.secretory pathway.unspecified	Clathrin adaptor complexes medium subunit family protein [Arabidopsis lyrata subsp. lyrata]	0	3.443	0
GSVIVT01009765001	225458187	NP_194186.1	29.3.4.99	protein.targeting.secretory pathway.unspecified	Clathrin adaptor complexes medium subunit family protein [Arabidopsis thaliana]	0	3	0
GSVIVT01024106001	297744675	XP_002866815.1	29.3.4.1	protein.targeting.secretory pathway.ER	ER lumen protein retaining receptor family protein [Arabidopsis lyrata subsp. lyrata]	5e-124	4.423	0
GSVIVT01024417001	225454811	ADI60301.1	29.3.4.1	protein.targeting.secretory pathway.ER	ER luminal protein receptor 2b [Nicotiana benthamiana]	1e-90	4.041	0
GSVIVT01021415001	297740662	XP_002519717.1	29.3.4.99	protein.targeting.secretory pathway.unspecified	Mitochondrial inner membrane protease subunit, putative [Ricinus communis]	1e-58	8.238	0
GSVIVT01021391001	297740639	BAA93004.1	29.3.4.99	protein.targeting.secretory pathway.unspecified	Nonclathrin coat protein zeta2-COP [Glycine max]	5e-86	4.103	0
GSVIVT01030264001	297735603	XP_002526693.1	29.3.4.99	protein.targeting.secretory pathway.unspecified	Patellin-6, putative [Ricinus communis]	0	9.699	0
GSVIVT01008660001	225456509	AAL37896.1	29.3.4.99	protein.targeting.secretory pathway.unspecified	Polyphosphoinositide binding protein [Gossypium hirsutum]	4e-99	0	-3.116
GSVIVT01029089001	225433448	XP_001780382.1	29.3.4.2	protein.targeting.secretory pathway.golgi	Qc-SNARE, BET1-family [Physcomitrella patens subsp. patens]	4e-33	2.76	0
GSVIVT01003618001	225469808	XP_001766739.1	29.3.4.2	protein.targeting.secretory pathway.golgi	Qc-SNARE, plant SFT1-family [Physcomitrella patens subsp. patens]	1e-20	9.047	0
GSVIVT01023802001	225428428	XP_002510410.1	29.3.4.1	protein.targeting.secretory pathway.ER	RER1 protein, putative [Ricinus communis]	4e-79	2.429	0
GSVIVT01022061001	225438813	XP_002524914.1	29.3.4.1	protein.targeting.secretory pathway.ER	RER1 protein, putative [Ricinus communis]	2e-81	7.484	0
GSVIVT01009734001	225458241	XP_002510410.1	29.3.4.1	protein.targeting.secretory pathway.ER	RER1 protein, putative [Ricinus communis]	3e-89	8.524	0
GSVIVT01011745001	297737697	XP_002284414.2	29.3.4.99	protein.targeting.secretory pathway.unspecified	SEC12-like protein 2-like [Vitis vinifera]	0	3.585	0
GSVIVT01009704001	225458295	NP_177653.1	29.3.4.99	protein.targeting.secretory pathway.unspecified	SEC14 cytosolic factor family protein / phosphoglyceride transfer family protein [Arabidopsis thaliana]	3e-117	3.172	0
GSVIVT01014753001	225462023	NP_849815.1	29.3.4.99	protein.targeting.secretory pathway.unspecified	SEC14 cytosolic factor family protein / phosphoglyceride transfer family protein [Arabidopsis thaliana]	0	8.145	0
GSVIVT01025001001	297746108	NP_190229.1	29.3.4.99	protein.targeting.secretory pathway.unspecified	SEC14 cytosolic factor family protein / phosphoglyceride transfer family protein [Arabidopsis thaliana]	4e-137	8.883	0
GSVIVT01022428001	296082663	XP_002872438.1	29.3.4.99	protein.targeting.secretory pathway.unspecified	SEC14 cytosolic factor family protein [Arabidopsis lyrata subsp. lyrata]	4e-156	3.214	2.023
GSVIVT01029895001	225439129	XP_002893215.1	29.3.4.99	protein.targeting.secretory pathway.unspecified	SEC14 cytosolic factor family protein [Arabidopsis lyrata subsp. lyrata]	4e-79	2.29	0
GSVIVT01008998001	302141931	XP_002893215.1	29.3.4.99	protein.targeting.secretory pathway.unspecified	SEC14 cytosolic factor family protein [Arabidopsis lyrata subsp. lyrata]	1e-108	2.303	0
GSVIVT01002202001	296083523	XP_002530426.1	29.3.4.99	protein.targeting.secretory pathway.unspecified	SEC14 cytosolic factor, putative [Ricinus communis]	1e-159	7.331	0
GSVIVT01028035001	297743908	XP_002523105.1	29.3.4.99	protein.targeting.secretory pathway.unspecified	SEC15, putative [Ricinus communis]	0	0	3.239
GSVIVT01028251001	225437779	XP_001308280.1	29.3.4.99	protein.targeting.secretory pathway.unspecified	SEC23/SEC24 trunk domain containing protein [Trichomonas vaginalis G3]	2e-37	3.241	0
GSVIVT01016219001	296085980	NP_566372.1	29.3.4.99	protein.targeting.secretory pathway.unspecified	SEC8 (Subunit of exocyst complex 8) [Arabidopsis thaliana]	0	5.19	0
GSVIVT01005834001	296080962	ACF06527.1	29.3.4.99	protein.targeting.secretory pathway.unspecified	Secretory carrier membrane protein [Elaeis guineensis]	2e-128	3.978	0
GSVIVT01032310001	297736055	NP_179461.1	29.3.4.99	protein.targeting.secretory pathway.unspecified	SecY Homolog 1 (SCY1); P-P-bond-hydrolysis-driven protein transmembrane transporter [Arabidopsis thaliana]	0	4.028	0
GSVIVT01011128001	296086738	XP_002302117.1	29.3.4.99	protein.targeting.secretory pathway.unspecified	SecY protein [Populus trichocarpa]	0	7.15	0
GSVIVT01000024001	296088304	ABD32389.1	29.3.4.99	protein.targeting.secretory pathway.unspecified	Signal peptidase 22 kDa subunit [Medicago truncatula]	2e-68	3.899	0
GSVIVT01014071001	225461838	NP_175758.2	29.3.4.99	protein.targeting.secretory pathway.unspecified	Signal peptidase I family protein [Arabidopsis thaliana]	3e-56	0	1.978
GSVIVT01023620001	225445848	XP_002867337.1	29.3.4.99	protein.targeting.secretory pathway.unspecified	Signal recognition particle receptor alpha subunit family protein [Arabidopsis lyrata subsp. lyrata]	0	2.814	-1.866
GSVIVT01005166001	302144228	ACR24644.1	29.3.4.3	protein.targeting.secretory pathway.vacuole	Vacuolar processing enzyme [Malus hupehensis var. mengshanensis]	2e-49	7.484	0
GSVIVT01035343001	225429442	ACQ91103.1	29.3.4.3	protein.targeting.secretory pathway.vacuole	Vacuolar processing enzyme a [Populus tomentosa]	0	2.191	0
GSVIVT01020043001	225425766	NP_001147749.1	29.3.4.3	protein.targeting.secretory pathway.vacuole	Vacuolar protein sorting 29 [Zea mays]	2e-99	4.436	0
GSVIVT01033888001	297740150	NP_974285.1	29.3.4.3	protein.targeting.secretory pathway.vacuole	Vacuolar protein sorting 55 family protein / VPS55 family protein [Arabidopsis thaliana]	2e-53	3.185	0
GSVIVT01013027001	225427074	ACG24424.1	29.3.4.3	protein.targeting.secretory pathway.vacuole	Vacuolar protein sorting protein 25 [Zea mays]	3e-79	3.735	0
GSVIVT01033713001	225441098	NP_190880.1	29.3.4.3	protein.targeting.secretory pathway.vacuole	Vacuolar protein sorting VPS37-1 [Arabidopsis thaliana]	3e-78	1.979	0
GSVIVT01012102001	225423672	NP_177286.1	29.3.4.3	protein.targeting.secretory pathway.vacuole	Vacuolar protein sorting Vps52/Sac2 family protein [Arabidopsis thaliana]	0	3.097	0
GSVIVT01006715001	225470408	ADB85104.1	29.3.4.3	protein.targeting.secretory pathway.vacuole	Vacuolar protein sorting-associated protein VPS28 [Jatropha curcas]	4e-105	3.95	0
GSVIVT01018962001	297735159	NP_001154457.1	29.3.4.3	protein.targeting.secretory pathway.vacuole	Vacuolar sorting signal binding [Arabidopsis thaliana]	2e-36	3.24	0
GSVIVT01027860001	225433201	XP_002528819.1	29.3.5	protein.targeting.peroxisomes	Peroxisomal membrane protein 2, pxmp2, putative [Ricinus communis]	1e-75	0	4.344
GSVIVT01017914001	225432570	XP_002517198.1	29.3.5	protein.targeting.peroxisomes	Peroxisomal membrane protein pmp34, putative [Ricinus communis]	2e-138	6.943	0
GSVIVT01014864001	296090052	AAC69177.1	29.3.5	protein.targeting.peroxisomes	Peroxisomal targeting signal 1 receptor [Nicotiana tabacum]	0	2.161	0
GSVIVT01015077001	225444724	AAP03880.2	29.4.1.57	protein.postranslational modification.kinase.receptor like cytoplasmatic kinase VII	Avr9/Cf-9 induced kinase 1 [Nicotiana tabacum]	0	0	7.366
GSVIVT01007661001	297733715	XP_002511329.1	29.4.1.57	protein.postranslational modification.kinase.receptor like cytoplasmatic kinase VII	Carbohydrate binding protein, putative [Ricinus communis]	0	1.039	2.305
GSVIVT01035572001	296081801	XP_002880578.1	29.4.1.57	protein.postranslational modification.kinase.receptor like cytoplasmatic kinase VII	Kinase [Arabidopsis lyrata subsp. lyrata]	0	4.028	0
GSVIVT01020728001	225446643	XP_002876474.1	29.4.1.57	protein.postranslational modification.kinase.receptor like cytoplasmatic kinase VII	Kinase family protein [Arabidopsis lyrata subsp. lyrata]	0	2.643	-1.767
GSVIVT01024950001	297746067	XP_002881023.1	29.4.1.57	protein.postranslational modification.kinase.receptor like cytoplasmatic kinase VII	Kinase family protein [Arabidopsis lyrata subsp. lyrata]	3e-151	0	7.366
GSVIVT01009129001	302142030	XP_002893526.1	29.4.1.57	protein.postranslational modification.kinase.receptor like cytoplasmatic kinase VII	Kinase family protein [Arabidopsis lyrata subsp. lyrata]	1e-118	2.477	0
GSVIVT01028135001	225437589	XP_002874947.1	29.4.1.57	protein.postranslational modification.kinase.receptor like cytoplasmatic kinase VII	Kinase family protein [Arabidopsis lyrata subsp. lyrata]	0	2.635	0
GSVIVT01017681001	225432165	XP_002894669.1	29.4.1.57	protein.postranslational modification.kinase.receptor like cytoplasmatic kinase VII	Kinase family protein [Arabidopsis lyrata subsp. lyrata]	0	2.637	0
GSVIVT01034573001	296081209	XP_002863791.1	29.4.1.57	protein.postranslational modification.kinase.receptor like cytoplasmatic kinase VII	Kinase family protein [Arabidopsis lyrata subsp. lyrata]	4e-58	2.807	0
GSVIVT01015287001	297738742	XP_002869433.1	29.4.1.57	protein.postranslational modification.kinase.receptor like cytoplasmatic kinase VII	Kinase family protein [Arabidopsis lyrata subsp. lyrata]	0	3.054	0
GSVIVT01023899001	297744499	XP_002884015.1	29.4.1.57	protein.postranslational modification.kinase.receptor like cytoplasmatic kinase VII	Kinase family protein [Arabidopsis lyrata subsp. lyrata]	1e-58	3.911	0
GSVIVT01019759001	225426412	XP_002887955.1	29.4.1.57	protein.postranslational modification.kinase.receptor like cytoplasmatic kinase VII	Kinase family protein [Arabidopsis lyrata subsp. lyrata]	0	7.044	0
GSVIVT01014051001	297745082	XP_002519359.1	29.4.1.57	protein.postranslational modification.kinase.receptor like cytoplasmatic kinase VII	Kinase, putative [Ricinus communis]	0	2.007	0
GSVIVT01008473001	297734358	XP_002533426.1	29.4.1.57	protein.postranslational modification.kinase.receptor like cytoplasmatic kinase VII	Kinase, putative [Ricinus communis]	0	2.018	0
GSVIVT01032888001	296082193	XP_002530992.1	29.4.1.57	protein.postranslational modification.kinase.receptor like cytoplasmatic kinase VII	Kinase, putative [Ricinus communis]	0	2.19	0
GSVIVT01032879001	296082187	XP_002530995.1	29.4.1.57	protein.postranslational modification.kinase.receptor like cytoplasmatic kinase VII	Kinase, putative [Ricinus communis]	0	2.276	0
GSVIVT01012665001	302144094	BAI79273.1	29.4.1.57	protein.postranslational modification.kinase.receptor like cytoplasmatic kinase VII	LysM type receptor kinase [Lotus japonicus]	2e-149	2.665	0
GSVIVT01015460001	225445372	XP_002529343.1	29.4.1.57	protein.postranslational modification.kinase.receptor like cytoplasmatic kinase VII	Nodulation receptor kinase precursor, putative [Ricinus communis]	0	2.216	0
GSVIVT01037431001	296083955	ACM89503.1	29.4.1.57	protein.postranslational modification.kinase.receptor like cytoplasmatic kinase VII	Protein kinase [Glycine max]	2e-133	0	2.048
GSVIVT01035486001	296081729	XP_002516154.1	29.4.1.57	protein.postranslational modification.kinase.receptor like cytoplasmatic kinase VII	Protein kinase APK1A, chloroplast precursor, putative [Ricinus communis]	6e-152	0	8.861
GSVIVT01020041001	225425762	XP_002520117.1	29.4.1.57	protein.postranslational modification.kinase.receptor like cytoplasmatic kinase VII	Protein kinase APK1A, chloroplast precursor, putative [Ricinus communis]	0	7.762	0
GSVIVT01016473001	296086176	NP_190952.2	29.4.1.57	protein.postranslational modification.kinase.receptor like cytoplasmatic kinase VII	Protein kinase family protein [Arabidopsis thaliana]	2e-178	2.983	3.07
GSVIVT01031315001	225450464	NP_564722.1	29.4.1.57	protein.postranslational modification.kinase.receptor like cytoplasmatic kinase VII	Protein kinase family protein [Arabidopsis thaliana]	0	2.84	0
GSVIVT01020456001	225462205	NP_564003.1	29.4.1.57	protein.postranslational modification.kinase.receptor like cytoplasmatic kinase VII	Protein kinase family protein [Arabidopsis thaliana]	5e-151	2.946	0
GSVIVT01019727001	297742498	NP_973956.1	29.4.1.57	protein.postranslational modification.kinase.receptor like cytoplasmatic kinase VII	Protein kinase family protein [Arabidopsis thaliana]	7e-75	3.302	0
GSVIVT01030840001	296087159	NP_198595.1	29.4.1.57	protein.postranslational modification.kinase.receptor like cytoplasmatic kinase VII	Protein kinase family protein [Arabidopsis thaliana]	2e-174	3.685	0
GSVIVT01014070001	302142794	NP_177974.1	29.4.1.57	protein.postranslational modification.kinase.receptor like cytoplasmatic kinase VII	Protein kinase family protein [Arabidopsis thaliana]	5e-149	8.633	0
GSVIVT01032642001	225448749	AAG16628.1	29.4.1.57	protein.postranslational modification.kinase.receptor like cytoplasmatic kinase VII	Protein serine/threonine kinase BNK1 [Brassica napus]	4e-172	3.779	0
GSVIVT01033037001	225451527	XP_002514864.1	29.4.1.57	protein.postranslational modification.kinase.receptor like cytoplasmatic kinase VII	Receptor serine-threonine protein kinase, putative [Ricinus communis]	4e-138	0	-2.068
GSVIVT01017789001	297736901	XP_002516880.1	29.4.1.57	protein.postranslational modification.kinase.receptor like cytoplasmatic kinase VII	Receptor serine-threonine protein kinase, putative [Ricinus communis]	0	7.331	0
GSVIVT01025564001	225439781	XP_002525053.1	29.4.1.57	protein.postranslational modification.kinase.receptor like cytoplasmatic kinase VII	Receptor serine-threonine protein kinase, putative [Ricinus communis]	0	7.409	0
GSVIVT01033116001	296082361	XP_002514847.1	29.4.1.57	protein.postranslational modification.kinase.receptor like cytoplasmatic kinase VII	Serine/threonine protein kinase bri1, putative [Ricinus communis]	0	0	3.488
GSVIVT01023878001	297744479	XP_002527153.1	29.4.1.57	protein.postranslational modification.kinase.receptor like cytoplasmatic kinase VII	Serine/threonine protein kinase cx32, putative [Ricinus communis]	3e-177	0	7.459
GSVIVT01013374001	297745554	XP_002510681.1	29.4.1.57	protein.postranslational modification.kinase.receptor like cytoplasmatic kinase VII	Serine/threonine protein kinase cx32, putative [Ricinus communis]	7e-149	2.343	0
GSVIVT01014482001	302143117	XP_002516064.1	29.4.1.57	protein.postranslational modification.kinase.receptor like cytoplasmatic kinase VII	Serine/threonine protein kinase PBS1, putative [Ricinus communis]	5e-125	0	3.843
GSVIVT01036047001	225464820	XP_002515872.1	29.4.1.57	protein.postranslational modification.kinase.receptor like cytoplasmatic kinase VII	Serine/threonine protein kinase PBS1, putative [Ricinus communis]	7e-118	6.943	0
GSVIVT01015473001	225445396	ACG31749.1	29.4.1.57	protein.postranslational modification.kinase.receptor like cytoplasmatic kinase VII	Serine-threonine kinase receptor-associated protein [Zea mays]	5e-162	3.367	0
GSVIVT01021096001	297740416	XP_002509445.1	29.4.1.57	protein.postranslational modification.kinase.receptor like cytoplasmatic kinase VII	Serine-threonine protein kinase, plant-type, putative [Ricinus communis]	0	0	2.869
GSVIVT01016019001	298204712	XP_002531443.1	29.4.1.57	protein.postranslational modification.kinase.receptor like cytoplasmatic kinase VII	Serine-threonine protein kinase, plant-type, putative [Ricinus communis]	9e-158	0	3.147
GSVIVT01013992001	297745044	XP_002515406.1	29.4.1.57	protein.postranslational modification.kinase.receptor like cytoplasmatic kinase VII	Serine-threonine protein kinase, plant-type, putative [Ricinus communis]	2e-103	0	7.539
GSVIVT01035313001	296081583	XP_002516533.1	29.4.1.57	protein.postranslational modification.kinase.receptor like cytoplasmatic kinase VII	Serine-threonine protein kinase, plant-type, putative [Ricinus communis]	8e-128	0	7.954
GSVIVT01023846001	297744450	XP_002514393.1	29.4.1.57	protein.postranslational modification.kinase.receptor like cytoplasmatic kinase VII	Serine-threonine protein kinase, plant-type, putative [Ricinus communis]	0	2.142	0
GSVIVT01000818001	296086335	XP_002520403.1	29.4.1.57	protein.postranslational modification.kinase.receptor like cytoplasmatic kinase VII	Serine-threonine protein kinase, plant-type, putative [Ricinus communis]	4e-86	7.044	0
GSVIVT01035397001	296081654	XP_002516434.1	29.4.1.57	protein.postranslational modification.kinase.receptor like cytoplasmatic kinase VII	Serine-threonine protein kinase, plant-type, putative [Ricinus communis]	8e-156	7.409	0
GSVIVT01034673001	296090372	AAW38936.1	29.4	protein.postranslational modification	3-Phosphoinositide-dependent protein kinase-1 [Solanum lycopersicum]	0	3.367	0
GSVIVT01035714001	225430077	NP_194992.1	29.4	protein.postranslational modification	AME3; ATP binding/kinase/protein kinase/protein serine/threonine kinase/protein tyrosine kinase [Arabidopsis thaliana]	1e-174	3.867	0
GSVIVT01000561001	225424621	XP_002530054.1	29.4	protein.postranslational modification	Arabidopsis FUS3-complementing gene 2 (AFC2), putative [Ricinus communis]	0	0	1.958
GSVIVT01030056001	296085007	NP_187434.2	29.4	protein.postranslational modification	ATP binding [Arabidopsis thaliana]	0	3.339	0
GSVIVT01038710001	302144036	XP_002513551.1	29.4	protein.postranslational modification	ATP binding protein, putative [Ricinus communis]	0	0	2.328
GSVIVT01028787001	302143739	XP_002513619.1	29.4	protein.postranslational modification	ATP binding protein, putative [Ricinus communis]	0	0	3.13
GSVIVT01028785001	302143737	XP_002513619.1	29.4	protein.postranslational modification	ATP binding protein, putative [Ricinus communis]	0	0	3.488
GSVIVT01001679001	296088113	XP_002531801.1	29.4	protein.postranslational modification	ATP binding protein, putative [Ricinus communis]	8e-78	0	3.7
GSVIVT01010834001	297743835	XP_002529486.1	29.4	protein.postranslational modification	ATP binding protein, putative [Ricinus communis]	0	0	8.066
GSVIVT01004101001	296081340	XP_002529486.1	29.4	protein.postranslational modification	ATP binding protein, putative [Ricinus communis]	0	0	8.954
GSVIVT01033101001	296082353	XP_002509525.1	29.4	protein.postranslational modification	ATP binding protein, putative [Ricinus communis]	0	7.044	0
GSVIVT01032814001	225448445	XP_002533381.1	29.4	protein.postranslational modification	ATP binding protein, putative [Ricinus communis]	0	7.15	0
GSVIVT01007956001	225457335	XP_002514714.1	29.4	protein.postranslational modification	ATP binding protein, putative [Ricinus communis]	0	7.331	0
GSVIVT01028790001	302143742	XP_002513623.1	29.4	protein.postranslational modification	ATP binding protein, putative [Ricinus communis]	0	7.409	0
GSVIVT01010368001	297738383	XP_002514945.1	29.4	protein.postranslational modification	ATP binding protein, putative [Ricinus communis]	6e-143	7.484	0
GSVIVT01026124001	296089551	XP_002520279.1	29.4	protein.postranslational modification	ATP binding protein, putative [Ricinus communis]	1e-89	7.562	0
GSVIVT01001352001	297741207	XP_002512196.1	29.4	protein.postranslational modification	ATP binding protein, putative [Ricinus communis]	1e-85	7.994	0
GSVIVT01015226001	297738688	XP_002527420.1	29.4	protein.postranslational modification	ATP binding protein, putative [Ricinus communis]	0	8.326	0
GSVIVT01022216001	225438579	AAM28290.1	29.4	protein.postranslational modification	ATP/GTP binding protein [Ananas comosus]	5e-130	7.238	0
GSVIVT01007623001	297733681	NP_974609.1	29.4	protein.postranslational modification	Calcineurin-like phosphoesterase family protein [Arabidopsis thaliana]	7e-125	2.696	0
GSVIVT01015176001	147859066	ABM55249.1	29.4	protein.postranslational modification	Casein kinase [Beta vulgaris]	0	2.838	0
GSVIVT01000132001	225438980	CAD12663.1	29.4	protein.postranslational modification	Casein kinase II alpha subunit [Sinapis alba]	0	4.272	0
GSVIVT01018326001	225453309	CAD32500.1	29.4	protein.postranslational modification	Casein kinase II beta regulatory subunit 2 [Nicotiana tabacum]	7e-150	3.676	0
GSVIVT01000149001	225438950	BAA01091.1	29.4	protein.postranslational modification	Casein kinase II catalytic subunit [Arabidopsis thaliana]	0	2.696	0
GSVIVT01015342001	297738784	NP_194617.2	29.4	protein.postranslational modification	Casein kinase I-like 1 [Arabidopsis thaliana]	0	2.999	0
GSVIVT01027835001	296083671	NP_193170.1	29.4	protein.postranslational modification	Casein kinase I-like 1 [Arabidopsis thaliana]	0	3.367	0
GSVIVT01028363001	297744170	XP_002528838.1	29.4	protein.postranslational modification	Casein kinase, putative [Ricinus communis]	0	6.943	0
GSVIVT01025385001	297746420	XP_002531638.1	29.4	protein.postranslational modification	Casein kinase, putative [Ricinus communis]	0	8.145	0
GSVIVT01019425001	225426134	BAF31130.1	29.4	protein.postranslational modification	Catalytic subunit of protein phosphatase 1 [Vicia faba]	8e-172	2.746	0
GSVIVT01027800001	225433116	BAF31132.1	29.4	protein.postranslational modification	Catalytic subunit of protein phosphatase 1 [Vicia faba]	5e-173	7.15	0
GSVIVT01028192001	225437685	NP_175238.2	29.4	protein.postranslational modification	Catalytic/ protein serine/threonine phosphatase [Arabidopsis thaliana]	6e-104	3.117	0
GSVIVT01038193001	225434154	ACG47440.1	29.4	protein.postranslational modification	CBF1 interacting corepressor [Zea mays]	4e-35	2.696	0
GSVIVT01024587001	297745782	ACQ83527.1	29.4	protein.postranslational modification	CBL-interacting protein kinase 11 [Vitis vinifera]	3e-112	2.572	0
GSVIVT01029116001	229609829	ACQ83530.1	29.4	protein.postranslational modification	CBL-interacting protein kinase 14 [Vitis vinifera]	0	2.31	0
GSVIVT01030206001	297735561	ACN76471.1	29.4	protein.postranslational modification	CBL-interacting protein kinase 21 [Populus euphratica]	3e-149	3.72	0
GSVIVT01015549001	225445529	ACN76476.1	29.4	protein.postranslational modification	CBL-interacting protein kinase 26 [Populus euphratica]	0	2.782	0
GSVIVT01006778001	296090638	ACC96114.1	29.4	protein.postranslational modification	CBL-interacting protein kinase 6 [Cicer arietinum]	4e-157	4.297	0
GSVIVT01018089001	297737145	NP_188940.1	29.4	protein.postranslational modification	CBL-interacting protein kinase 7 (CIPK7); ATP binding / kinase/ protein kinase/ protein serine/threonine kinase [Arabidopsis thaliana]	1e-106	4.282	0
GSVIVT01021231001	297740516	XP_002522223.1	29.4	protein.postranslational modification	CBL-interacting serine/threonine-protein kinase, putative [Ricinus communis]	5e-137	-3.359	0
GSVIVT01037427001	225435981	XP_002532581.1	29.4	protein.postranslational modification	CBL-interacting serine/threonine-protein kinase, putative [Ricinus communis]	0	7.883	0
GSVIVT01007624001	225456868	BAI63584.1	29.4	protein.postranslational modification	Component of high affinity nitrate transporter [Lotus japonicus]	2e-70	7.484	0
GSVIVT01022771001	296088459	XP_002265359.2	29.4	protein.postranslational modification	Cyclin-dependent kinase F-4-like [Vitis vinifera]	0	2.834	0
GSVIVT01015360001	297738800	XP_002514275.1	29.4	protein.postranslational modification	Cyclin-dependent kinase-activating kinase 1At (CAK1), putative [Ricinus communis]	7e-120	1.891	-2.77
GSVIVT01030535001	225447193	XP_002528952.1	29.4	protein.postranslational modification	Dual specificity protein phosphatase, putative [Ricinus communis]	2e-124	7.827	0
GSVIVT01020540001	225446345	BAF46300.1	29.4	protein.postranslational modification	GPI-anchored protein [Ipomoea nil]	4e-45	2.2	0
GSVIVT01036034001	225430569	NP_194903.2	29.4	protein.postranslational modification	HOPW1-1-INTERACTING 2 (WIN2); protein serine/threonine phosphatase [Arabidopsis thaliana]	2e-153	3.721	0
GSVIVT01033816001	297740091	XP_002876171.1	29.4	protein.postranslational modification	KCBP-interacting protein kinase [Arabidopsis lyrata subsp. lyrata]	1e-125	3.302	0
GSVIVT01033803001	297740080	YP_004271166.1	29.4	protein.postranslational modification	Metallophosphoesterase [Planctomyces brasiliensis DSM 5305]	5e-11	2.694	0
GSVIVT01018799001	225431171	XP_002530748.1	29.4	protein.postranslational modification	Methionine sulfoxide reductase, putative [Ricinus communis]	2e-102	7.044	0
GSVIVT01034988001	296083240	XP_002519231.1	29.4	protein.postranslational modification	Mitogen-activated protein (MAP) 3k delta-1 kinase, putative [Ricinus communis]	0	7.762	0
GSVIVT01038192001	296084319	ACY82513.1	29.4	protein.postranslational modification	Mitogen-activated protein (MAP) kinase [Malus x domestica]	0	3.538	0
GSVIVT01026487001	296088548	AAS78640.1	29.4	protein.postranslational modification	Mitogen-activated protein (MAP) kinase 3Ka [Solanum lycopersicum]	0	2.815	1.902
GSVIVT01024578001	225434355	ABY52426.1	29.4	protein.postranslational modification	Mitogen-activated protein (MAP) kinase NN [Nicotiana tabacum]	0	7.883	0
GSVIVT01005931001	225467969	ACC78512.1	29.4	protein.postranslational modification	Pasticcino 2 [Brassica rapa subsp. pekinensis]	3e-100	-2.271	0
GSVIVT01013877001	225454994	Q9SEC2.1	29.4	protein.postranslational modification	Peptide methionine sulfoxide reductase;[Lactuca sativa]	8e-102	2.946	0
GSVIVT01035143001	296083362	AAM61532.1	29.4	protein.postranslational modification	Pleiotropic regulatory locus PRL1 protein [Arabidopsis thaliana]	0	2.691	0
GSVIVT01032478001	296087672	Q04903.1	29.4	protein.postranslational modification	Protein farnesyltransferase subunit beta [Pisum sativum]	3e-167	7.762	0
GSVIVT01037248001	225436598	ABN07994.1	29.4	protein.postranslational modification	Protein kinase [Medicago truncatula]	2e-66	1.952	0
GSVIVT01034233001	297745099	BAG06675.1	29.4	protein.postranslational modification	Protein kinase [Phaseolus vulgaris]	5e-91	3.635	0
GSVIVT01001193001	225437100	XP_002524739.1	29.4	protein.postranslational modification	Protein kinase atmrk1, putative [Ricinus communis]	0	8.409	0
GSVIVT01029893001	225439125	CAB88052.1	29.4	protein.postranslational modification	Protein kinase C inhibitor-like protein [Arabidopsis thaliana]	1e-59	4.266	0
GSVIVT01024260001	297737219	NP_198447.2	29.4	protein.postranslational modification	Protein kinase family protein [Arabidopsis thaliana]	0	2.95	0
GSVIVT01014335001	225461467	NP_175713.1	29.4	protein.postranslational modification	Protein kinase family protein [Arabidopsis thaliana]	0	3.241	0
GSVIVT01000200001	296087383	NP_197789.1	29.4	protein.postranslational modification	Protein kinase family protein [Arabidopsis thaliana]	2e-179	3.734	0
GSVIVT01034089001	297740304	NP_850285.1	29.4	protein.postranslational modification	Protein kinase family protein [Arabidopsis thaliana]	0	3.779	0
GSVIVT01002001001	225461044	ABF70132.1	29.4	protein.postranslational modification	Protein kinase family protein/ankyrin repeat family protein [Musa balbisiana]	0.053	0	-2.978
GSVIVT01003667001	297745655	XP_002269141.1	29.4	protein.postranslational modification	Protein kinase like [Vitis vinifera]	2e-79	7.15	0
GSVIVT01017348001	297743474	XP_002517656.1	29.4	protein.postranslational modification	Protein kinase, putative [Ricinus communis]	0	2.031	-1.091
GSVIVT01024679001	225434500	XP_002526619.1	29.4	protein.postranslational modification	Protein kinase, putative [Ricinus communis]	0	7.943	0
GSVIVT01035870001	296082051	XP_002515499.1	29.4	protein.postranslational modification	Protein kinase, putative [Ricinus communis]	0	8.044	0
GSVIVT01001129001	296085562	Q7XVF9.2	29.4	protein.postranslational modification	Protein phosphatase 2C 39 [Oryza sativa Japonica Group]	3e-132	7.044	0
GSVIVT01037875001	225428926	NP_195118.1	29.4	protein.postranslational modification	Protein phosphatase 2C family protein [Arabidopsis thaliana]	1e-156	2.718	0
GSVIVT01035094001	296083320	XP_002516975.1	29.4	protein.postranslational modification	Protein phosphatase 2C, putative [Ricinus communis]	3e-151	0	-7.547
GSVIVT01014301001	225461504	XP_002533085.1	29.4	protein.postranslational modification	Protein phosphatase 2C, putative [Ricinus communis]	2e-132	2.203	7.276
GSVIVT01017639001	297736771	XP_002519287.1	29.4	protein.postranslational modification	Protein phosphatase 2C, putative [Ricinus communis]	4e-128	7.7	0
GSVIVT01016046001	298204728	XP_002515416.1	29.4	protein.postranslational modification	Protein phosphatase 2C, putative [Ricinus communis]	2e-128	8.044	0
GSVIVT01031155001	225450755	XP_002512471.1	29.4	protein.postranslational modification	Protein phosphatase 2C, putative [Ricinus communis]	3e-171	8.7	0
GSVIVT01037734001	225460843	XP_002531207.1	29.4	protein.postranslational modification	Protein phsophatase 2A, putative [Ricinus communis]	2e-176	2.161	0
GSVIVT01025036001	225435072	XP_002531119.1	29.4	protein.postranslational modification	Protein tyrosine phosphatase-like protein (PTPLA), putative [Ricinus communis]	9e-73	9.098	0
GSVIVT01026135001	225462549	XP_002534313.1	29.4	protein.postranslational modification	Protein-s isoprenylcysteine O-methyltransferase, putative [Ricinus communis]	1e-85	0	2.869
GSVIVT01022427001	225438267	CAE54075.1	29.4	protein.postranslational modification	Serine/threonine protein kinase [Fagus sylvatica]	6e-173	0	-2.608
GSVIVT01000937001	296088716	XP_002297857.1	29.4	protein.postranslational modification	Serine/threonine protein kinase PBS1 [Populus trichocarpa]	0	2.139	0
GSVIVT01011749001	297737701	ABE80150.1	29.4	protein.postranslational modification	Serine/threonine protein kinase, active site [Medicago truncatula]	0	3.779	0
GSVIVT01001400001	297741241	XP_002512151.1	29.4	protein.postranslational modification	Serine/threonine protein kinase, putative [Ricinus communis]	5e-57	2.113	-1.582
GSVIVT01035323001	225429402	XP_002516494.1	29.4	protein.postranslational modification	Serine/threonine protein kinase, putative [Ricinus communis]	3e-167	0	2.367
GSVIVT01025309001	297746356	XP_002513464.1	29.4	protein.postranslational modification	Serine/threonine protein kinase, putative [Ricinus communis]	4e-136	7.827	0
GSVIVT01016462001	296086167	AAD56010.1	29.4	protein.postranslational modification	Serine/threonine protein phosphatase 1 [Malus x domestica]	1e-167	0	7.827
GSVIVT01008268001	297734191	XP_002511958.1	29.4	protein.postranslational modification	Serine/threonine protein phosphatase 2a regulatory subunit A, putative [Ricinus communis]	0	4.612	0
GSVIVT01024423001	297737339	CBN80968.1	29.4	protein.postranslational modification	Serine/threonine protein phosphatase 4 regulatory subunit 2-B [Dicentrarchus labrax]	8e-06	2.768	0
GSVIVT01000823001	296086339	Q84K11.1	29.4	protein.postranslational modification	Serine/threonine protein phosphatase 5;[Solanum lycopersicum]	0	3.479	0
GSVIVT01025420001	225435710	Q9XGH7.1	29.4	protein.postranslational modification	Serine/threonine protein phosphatase PP2A catalytic subunit [Nicotiana tabacum]	3e-178	2.711	0
GSVIVT01001347001	297741202	Q9XGH7.1	29.4	protein.postranslational modification	Serine/threonine protein phosphatase PP2A catalytic subunit [Nicotiana tabacum]	3e-176	6.155	0
GSVIVT01023235001	225465185	NP_172455.1	29.4	protein.postranslational modification	Shaggy-like protein kinase 41 (ATSK41); serine/threonine kinase [Arabidopsis thaliana]	0	3.836	0
GSVIVT01015321001	297738770	XP_002283858.1	29.4	protein.postranslational modification	SNW domain-containing protein 1-like isoform 1 [Vitis vinifera] >ref|XP_003633120.1| PREDICTED: SNW domain-containing protein 1-like isoform 2 [Vitis vinifera]	0	2.45	0
GSVIVT01037513001	225436077	ACD37257.1	29.4	protein.postranslational modification	Tousled-like protein [Solanum lycopersicum]	0	0	1.958
GSVIVT01020128001	296086472	BAA92697.1	29.4	protein.postranslational modification	Type 2A protein phosphatase-1 [Vicia faba]	9e-177	2.161	0
GSVIVT01008096001	297734060	BAA92697.1	29.4	protein.postranslational modification	Type 2A protein phosphatase-1 [Vicia faba]	6e-150	7.044	0
GSVIVT01016449001	296086156	XP_002524249.1	29.5.1	protein.degradation.subtilases	Cucumisin precursor, putative [Ricinus communis]	0	0	-7.87
GSVIVT01026420001	296088493	XP_002528535.1	29.5.1	protein.degradation.subtilases	Cucumisin precursor, putative [Ricinus communis]	0	7.409	0
GSVIVT01016455001	296086161	XP_002524249.1	29.5.1	protein.degradation.subtilases	Cucumisin precursor, putative [Ricinus communis]	0	7.827	0
GSVIVT01024042001	297744626	NP_567972.1	29.5.1	protein.degradation.subtilases	Serine-type peptidase, SLP2 [Arabidopsis thaliana]	0	5.047	0
GSVIVT01036167001	225436681	BAF95887.1	29.5.1	protein.degradation.subtilases	Subtilase [Lotus japonicus]	0	8.285	0
GSVIVT01038620001	302143961	XP_002891022.1	29.5.1	protein.degradation.subtilases	Subtilase family protein [Arabidopsis lyrata subsp. lyrata]	0	-2.171	2.031
GSVIVT01019686001	297742465	NP_567361.1	29.5.1	protein.degradation.subtilases	Subtilase family protein [Arabidopsis thaliana]	0	2.018	0
GSVIVT01016682001	297742938	NP_566483.1	29.5.1	protein.degradation.subtilases	Subtilase family protein [Arabidopsis thaliana]	0	7.484	0
GSVIVT01000156001	296087351	XP_002533167.1	29.5.1	protein.degradation.subtilases	Xylem serine proteinase 1 precursor, putative [Ricinus communis]	0	2.162	-2.241
GSVIVT01009371001	302142222	XP_002510119.1	29.5.1	protein.degradation.subtilases	Xylem serine proteinase 1 precursor, putative [Ricinus communis]	1e-91	8.285	0
GSVIVT01018224001	225453454	XP_002866439.1	29.5.2	protein.degradation.autophagy	Autophagy 3 [Arabidopsis lyrata subsp. lyrata]	5e-161	3.554	0
GSVIVT01028202001	297744045	BAJ13304.1	29.5.2	protein.degradation.autophagy	Autophagy 8 [Ipomoea nil]	8e-51	4.145	0
GSVIVT01030430001	225447015	ADY16677.1	29.5.2	protein.degradation.autophagy	Autophagy 8a [Solanum lycopersicum]	2e-58	3.031	0
GSVIVT01037666001	225460943	ADY16677.1	29.5.2	protein.degradation.autophagy	Autophagy 8a [Solanum lycopersicum]	2e-61	3.639	0
GSVIVT01011044001	296086668	XP_002524776.1	29.5.2	protein.degradation.autophagy	Breast carcinoma amplified sequence, putative [Ricinus communis]	0	7.331	0
GSVIVT01028272001	297744106	ABF47216.1	29.5.3	protein.degradation.cysteine protease	Cathepsin B-like cysteine protease [Nicotiana benthamiana]	5e-147	3.936	2.056
GSVIVT01038644001	302143983	AAK27969.1	29.5.3	protein.degradation.cysteine protease	Cysteine protease [Ipomoea batatas]	1e-22	3.56	0
GSVIVT01018882001	225431287	ABX79341.1	29.5.3	protein.degradation.cysteine protease	Cysteine protease [Vitis vinifera]	2e-161	2.768	0
GSVIVT01024210001	161778780	ABX79341.1	29.5.3	protein.degradation.cysteine protease	Cysteine protease [Vitis vinifera]	0	9.17	0
GSVIVT01003179001	296090463	ABQ10204.1	29.5.3	protein.degradation.cysteine protease	Cysteine protease Cp6 [Actinidia deliciosa]	1e-165	2.705	0
GSVIVT01009796001	225458143	XP_002510459.1	29.5.3	protein.degradation.cysteine protease	Cysteine protease, putative [Ricinus communis]	2e-158	-1.132	2.53
GSVIVT01009440001	302142276	XP_002510170.1	29.5.3	protein.degradation.cysteine protease	Cysteine protease, putative [Ricinus communis]	1e-180	2.151	0
GSVIVT01036084001	296084879	ACG29802.1	29.5.3	protein.degradation.cysteine protease	Cysteine-type peptidase [Zea mays]	9e-157	4.453	0
GSVIVT01033353001	297739716	XP_002534273.1	29.5.3	protein.degradation.cysteine protease	Cysteine-type peptidase, putative [Ricinus communis]	3e-84	7.409	0
GSVIVT01032943001	296082232	NP_186856.1	29.5.3	protein.degradation.cysteine protease	OTU-like cysteine protease family protein [Arabidopsis thaliana]	2e-98	4.695	0
GSVIVT01017597001	225443120	NP_566704.1	29.5.3	protein.degradation.cysteine protease	OTU-like cysteine protease family protein [Arabidopsis thaliana]	2e-94	7.994	0
GSVIVT01025117001	225435197	XP_002532255.1	29.5.3	protein.degradation.cysteine protease	Sentrin/sumo-specific protease, senp8, putative [Ricinus communis]	5e-79	8.488	0
GSVIVT01008844001	302141796	NP_001152116.1	29.5.4	protein.degradation.aspartate protease	Aspartic proteinase Asp1 [Zea mays]	2e-113	3.24	0
GSVIVT01030675001	296087086	XP_002532530.1	29.5.4	protein.degradation.aspartate protease	Aspartic proteinase nepenthesin-1 precursor, putative [Ricinus communis]	7e-43	-1.058	-2.498
GSVIVT01027158001	297745479	XP_002523337.1	29.5.4	protein.degradation.aspartate protease	Aspartic proteinase nepenthesin-1 precursor, putative [Ricinus communis]	5e-89	1.672	2.274
GSVIVT01007227001	296084698	XP_002534038.1	29.5.4	protein.degradation.aspartate protease	Aspartic proteinase nepenthesin-1 precursor, putative [Ricinus communis]	5e-105	1.328	2.62
GSVIVT01011932001	297737850	XP_002529147.1	29.5.4	protein.degradation.aspartate protease	Aspartic proteinase nepenthesin-1 precursor, putative [Ricinus communis]	2e-89	2.459	0
GSVIVT01016100001	298204765	XP_002512754.1	29.5.4	protein.degradation.aspartate protease	Aspartic proteinase nepenthesin-1 precursor, putative [Ricinus communis]	2e-99	8.794	0
GSVIVT01034372001	297742733	XP_002513132.1	29.5.4	protein.degradation.aspartate protease	Aspartic proteinase nepenthesin-1 precursor, putative [Ricinus communis]	0	8.855	0
GSVIVT01004265001	296090687	ACG34391.1	29.5.4	protein.degradation.aspartate protease	Aspartic proteinase nepenthesin-2 precursor [Zea mays]	4e-22	-1.309	-4.402
GSVIVT01012684001	302144105	XP_002529926.1	29.5.4	protein.degradation.aspartate protease	Aspartic proteinase precursor, putative [Ricinus communis]	0	2.03	0
GSVIVT01008267001	297734190	XP_002891474.1	29.5.4	protein.degradation.aspartate protease	Aspartyl protease family protein [Arabidopsis lyrata subsp. lyrata]	2e-158	3.826	2.937
GSVIVT01031432001	297734873	XP_002874096.1	29.5.4	protein.degradation.aspartate protease	Aspartyl protease family protein [Arabidopsis lyrata subsp. lyrata]	0	4.081	0
GSVIVT01033935001	297740190	XP_002877867.1	29.5.4	protein.degradation.aspartate protease	Aspartyl protease family protein [Arabidopsis lyrata subsp. lyrata]	7e-131	4.599	0
GSVIVT01016510001	296086208	XP_002881671.1	29.5.4	protein.degradation.aspartate protease	Aspartyl protease family protein [Arabidopsis lyrata subsp. lyrata]	6e-133	8.883	0
GSVIVT01009385001	225458774	NP_199124.3	29.5.4	protein.degradation.aspartate protease	Aspartyl protease family protein [Arabidopsis thaliana]	0	2.18	0
GSVIVT01028130001	225437581	ABA41488.1	29.5.5	protein.degradation.serine protease	ATP-dependent Clp protease proteolytic subunit [Carica papaya]	4e-134	4.012	0
GSVIVT01019296001	296090178	YP_567102.1	29.5.5	protein.degradation.serine protease	ATP-dependent Clp protease proteolytic subunit [Vitis vinifera]	8e-11	-3.191	0
GSVIVT01019939001	225470285	XP_002509628.1	29.5.5	protein.degradation.serine protease	ATP-dependent Clp protease proteolytic subunit, putative [Ricinus communis]	3e-126	1.167	-2.344
GSVIVT01031936001	225428533	XP_002519077.1	29.5.5	protein.degradation.serine protease	ATP-dependent Clp protease proteolytic subunit, putative [Ricinus communis]	2e-120	7.484	0
GSVIVT01007693001	297733740	NP_001151558.1	29.5.5	protein.degradation.serine protease	Carboxyl-terminal proteinase [Zea mays]	3e-164	2.65	1.179
GSVIVT01037850001	225428973	NP_564560.1	29.5.5	protein.degradation.serine protease	CLPR1; serine-type endopeptidase [Arabidopsis thaliana]	3e-151	0	-2.377
GSVIVT01034494001	296081154	NP_189431.2	29.5.5	protein.degradation.serine protease	DegP1 (DegP protease 1); serine-type endopeptidase/serine-type peptidase [Arabidopsis thaliana]	0	7.7	0
GSVIVT01032512001	296087700	XP_002517376.1	29.5.5	protein.degradation.serine protease	DegP2; Serine endopeptidase, putative [Ricinus communis]	0	2.279	0
GSVIVT01030858001	296087169	NP_566204.2	29.5.5	protein.degradation.serine protease	DegP7 (DegP protease 7); serine-type endopeptidase/serine-type peptidase [Arabidopsis thaliana]	0	7.827	0
GSVIVT01012059001	297737951	NP_001152245.1	29.5.5	protein.degradation.serine protease	Lysosomal protective protein [Zea mays]	8e-155	3.539	0
GSVIVT01034160001	297740363	NP_850698.1	29.5.5	protein.degradation.serine protease	Rhomboid family protein [Arabidopsis thaliana]	2e-119	4.719	0
GSVIVT01025760001	297741662	NP_001150027.1	29.5.5	protein.degradation.serine protease	Serine carboxypeptidase K10B2.2 [Zea mays]	7e-177	3.343	0
GSVIVT01016307001	225449100	ACG38162.1	29.5.5	protein.degradation.serine protease	Serine carboxypeptidase K10B2.2 precursor [Zea mays]	0	3.585	0
GSVIVT01003728001	225467880	XP_002878742.1	29.5.5	protein.degradation.serine protease	Serine carboxypeptidase S28 family protein [Arabidopsis lyrata subsp. lyrata]	0	3.043	-2.603
GSVIVT01023683001	225445780	XP_002528403.1	29.5.5	protein.degradation.serine protease	Serine carboxypeptidase, putative [Ricinus communis]	0	7.331	0
GSVIVT01037791001	296083015	XP_002522133.1	29.5.5	protein.degradation.serine protease	Serine carboxypeptidase, putative [Ricinus communis]	0	8.044	0
GSVIVT01001435001	296085098	XP_002517750.1	29.5.5	protein.degradation.serine protease	Serine carboxypeptidase, putative [Ricinus communis]	0	9.122	0
GSVIVT01012062001	225423732	NP_196443.1	29.5.5	protein.degradation.serine protease	Serine carboxypeptidase-like 35 (scpl35) [Arabidopsis thaliana]	4e-179	4.199	0
GSVIVT01031781001	297741314	XP_002983919.1	29.5.5	protein.degradation.serine protease	Serine carboxypeptidase-like enzyme [Selaginella moellendorffii]	2e-122	4.184	0
GSVIVT01011751001	297737703	XP_002526021.1	29.5.5	protein.degradation.serine protease	Vitellogenic carboxypeptidase, putative [Ricinus communis]	8e-81	0	2.418
GSVIVT01013360001	297745543	XP_002510664.1	29.5.7	protein.degradation.metalloprotease	Carboxypeptidase B2 precursor, putative [Ricinus communis]	0	8.524	0
GSVIVT01020151001	296086490	XP_002520211.1	29.5.7	protein.degradation.metalloprotease	Metalloendoproteinase 1 precursor, putative [Ricinus communis]	4e-100	0	2.321
GSVIVT01024707001	225434538	ADK78215.1	29.5.7	protein.degradation.metalloprotease	Methionine aminopeptiase [Hordeum vulgare]	3e-178	2.456	0
GSVIVT01015905001	296087560	XP_002890715.1	29.5.9	protein.degradation.AAA type	AAA-type ATPase family protein [Arabidopsis lyrata subsp. lyrata]	3e-180	2.081	0
GSVIVT01029202001	297735391	NP_200556.1	29.5.9	protein.degradation.AAA type	AAA-type ATPase family protein [Arabidopsis thaliana]	0	3.419	-2.87
GSVIVT01014274001	302142954	NP_188130.1	29.5.9	protein.degradation.AAA type	AAA-type ATPase family protein [Arabidopsis thaliana]	0	0	-2.217
GSVIVT01029545001	297735750	NP_190663.2	29.5.9	protein.degradation.AAA type	AAA-type ATPase family protein [Arabidopsis thaliana]	1e-120	-1.909	2.564
GSVIVT01014341001	302143010	BAA13101.1	29.5.9	protein.degradation.AAA type	N-ethylmaleimide sensitive fusion protein [Nicotiana tabacum]	0	7.629	0
GSVIVT01024680001	297745852	BAD00984.1	29.5.11.2	protein.degradation.ubiquitin.E1	Ubiquitin activating enzyme 2 [Nicotiana tabacum]	0	2.995	0
GSVIVT01023831001	297744435	XP_002512954.1	29.5.11.2	protein.degradation.ubiquitin.E1	Ubiquitin activating enzyme E1b, putative [Ricinus communis]	0	2.136	0
GSVIVT01020056001	296086416	EOY10508.1	29.5.11.3	protein.degradation.ubiquitin.E2	Ubiquitin conjugating enzyme 2 [Theobroma cacao]	2e-108	4.697	1.761
GSVIVT01008045001	225456701	XP_002273916.1	29.5.11.3	protein.degradation.ubiquitin.E2	Ubiquitin conjugating enzyme E2 2 isoform 2 [Vitis vinifera]	1e-108	3.278	0
GSVIVT01024005001	297744594	XP_002881299.1	29.5.11.3	protein.degradation.ubiquitin.E2	Ubiquitin conjugating enzyme (UBC23) [Arabidopsis lyrata subsp. lyrata]	0	0	2.642
GSVIVT01018860001	225431261	ABR14728.1	29.5.11.3	protein.degradation.ubiquitin.E2	Ubiquitin conjugating enzyme [Gossypium hirsutum]	1e-85	3.91	0
GSVIVT01009784001	225458159	ABR14728.1	29.5.11.3	protein.degradation.ubiquitin.E2	Ubiquitin conjugating enzyme [Gossypium hirsutum]	2e-87	7.883	0
GSVIVT01022467001	296089291	AAT08675.1	29.5.11.3	protein.degradation.ubiquitin.E2	Ubiquitin conjugating enzyme [Hyacinthus orientalis]	5e-64	3.625	0
GSVIVT01019018001	225430838	ABC86743.1	29.5.11.3	protein.degradation.ubiquitin.E2	Ubiquitin conjugating enzyme [Vitis pseudoreticulata]	6e-93	3.035	0
GSVIVT01031919001	147845872	ABC86743.1	29.5.11.3	protein.degradation.ubiquitin.E2	Ubiquitin conjugating enzyme [Vitis pseudoreticulata]	2e-103	8.285	0
GSVIVT01011671001	225424357	AAZ20287.1	29.5.11.3	protein.degradation.ubiquitin.E2	Ubiquitin conjugating enzyme 2 [Arachis hypogaea]	4e-81	2.076	0
GSVIVT01025872001	225440288	ACB87920.1	29.5.11.3	protein.degradation.ubiquitin.E2	Ubiquitin conjugating enzyme 2 [Malus x domestica]	8e-82	4.533	0
GSVIVT01028729001	224058407	ACB87920.1	29.5.11.3	protein.degradation.ubiquitin.E2	Ubiquitin conjugating enzyme 2 [Malus x domestica]	1e-81	4.832	0
GSVIVT01016663001	297742924	AAK62819.1	29.5.11.3	protein.degradation.ubiquitin.E2	Ubiquitin conjugating enzyme 2 [Solanum lycopersicum]	2e-109	3.956	7.889
GSVIVT01035008001	225431934	NP_566563.1	29.5.11.3	protein.degradation.ubiquitin.E2	Ubiquitin conjugating enzyme 32 (UBC32); ubiquitin-protein ligase [Arabidopsis thaliana]	6e-109	4.746	0
GSVIVT01035654001	225429995	NP_001150370.1	29.5.11.3	protein.degradation.ubiquitin.E2	Ubiquitin conjugating enzyme E2 16 [Zea mays]	2e-85	8.326	0
GSVIVT01016300001	225449088	XP_002533247.1	29.5.11.3	protein.degradation.ubiquitin.E2	Ubiquitin conjugating enzyme E2 C, putative [Ricinus communis]	4e-83	2.406	0
GSVIVT01016569001	225449555	XP_002528433.1	29.5.11.3	protein.degradation.ubiquitin.E2	Ubiquitin conjugating enzyme E2 G, putative [Ricinus communis]	5e-85	8.731	0
GSVIVT01027045001	225440288	XP_002532653.1	29.5.11.3	protein.degradation.ubiquitin.E2	Ubiquitin conjugating enzyme E2, putative [Ricinus communis]	5e-82	7.092	0
GSVIVT01024546001	225434319	P35135.1	29.5.11.3	protein.degradation.ubiquitin.E2	Ubiquitin conjugating enzyme E2-17 kDa [Solanum lycopersicum]	8e-80	2.709	0
GSVIVT01014758001	225462031	P35135.1	29.5.11.3	protein.degradation.ubiquitin.E2	Ubiquitin conjugating enzyme E2-17 kDa [Solanum lycopersicum]	6e-79	4.445	0
GSVIVT01025833001	297741723	XP_002523681.1	29.5.11.3	protein.degradation.ubiquitin.E2	Ubiquitin conjugating enzyme e2S, putative [Ricinus communis]	7e-117	1.431	2.03
GSVIVT01033096001	296082348	ACG34249.1	29.5.11.3	protein.degradation.ubiquitin.E2	Ubiquitin conjugating enzyme isoform 5 [Zea mays]	7e-43	4.032	0
GSVIVT01024027001	225428025	NP_564828.1	29.5.11.3	protein.degradation.ubiquitin.E2	Ubiquitin conjugating enzyme, putative [Arabidopsis thaliana]	3e-78	8.195	0
GSVIVT01020701001	18394416|	NP_564011.1	29.5.11.3	protein.degradation.ubiquitin.E2	Ubiquitin conjugating enzyme, putative [Arabidopsis thaliana]	2e-84	8.524	0
GSVIVT01033925001	297740182	ADU56174.1	29.5.11.3	protein.degradation.ubiquitin.E2	Ubiquitin conjugating family protein [Jatropha curcas]	1e-80	2.563	0
GSVIVT01009242001	225458988	XP_002509999.1	29.5.11.3	protein.degradation.ubiquitin.E2	Ubiquitin-fold modifier (Ufm1)-conjugating enzyme, putative [Ricinus communis]	6e-92	0	-2.427
GSVIVT01008796001	302141753	XP_002285888.1	29.5.11.4.5	protein.degradation.ubiquitin.E3.BTB/POZ Cullin3	BTB/POZ domain-containing protein At4g08455-like [Vitis vinifera]	7e-175	8.409	0
GSVIVT01010205001	297738256	XP_002273118.1	29.5.11.4.5	protein.degradation.ubiquitin.E3.BTB/POZ Cullin3	BTB/POZ domain-containing protein At3g19850 [Vitis vinifera]	0	8.145	0
GSVIVT01003474001	297736700	XP_003635037.1	29.5.11.4.5	protein.degradation.ubiquitin.E3.BTB/POZ Cullin3	BTB/POZ domain-containing protein At5g47800-like [Vitis vinifera]	0	7.044	0
GSVIVT01018731001	297734972	NP_849567.2	29.5.11.4.1	protein.degradation.ubiquitin.E3.HECT	E3 ubiquitin protein ligase [Arabidopsis thaliana]	0	2.44	0
GSVIVT01010742001	297743763	XP_003632072.1	29.5.11.4.1	protein.degradation.ubiquitin.E3.HECT	E3 ubiquitin protein ligase ARI7-like [Vitis vinifera]	0	2.616	7.693
GSVIVT01034021001	297740257	NP_001007849.1	29.5.11.4.1	protein.degradation.ubiquitin.E3.HECT	E3 ubiquitin protein ligase Hakai [Gallus gallus]	3e-12	3.025	0
GSVIVT01014698001	296089933	XP_002522774.1	29.5.11.4.1	protein.degradation.ubiquitin.E3.HECT	E3 ubiquitin protein ligase upl2, putative [Ricinus communis]	0	1.99	0
GSVIVT01003182001	302144175	XP_002888089.1	29.5.11.4.2	protein.degradation.ubiquitin.E3.RING	Armadillo/beta-catenin repeat family protein [Arabidopsis lyrata subsp. lyrata]	3e-105	2.298	0
GSVIVT01016225001	296085985	XP_002876275.1	29.5.11.4.2	protein.degradation.ubiquitin.E3.RING	Armadillo/beta-catenin repeat family protein [Arabidopsis lyrata subsp. lyrata]	0	2.353	0
GSVIVT01030205001	297735560	NP_195803.1	29.5.11.4.2	protein.degradation.ubiquitin.E3.RING	Armadillo/beta-catenin repeat family protein/U-box domain-containing protein [Arabidopsis thaliana]	0	0	2.274
GSVIVT01003476001	297736702	Q9ZVT9.4	29.5.11.4.2	protein.degradation.ubiquitin.E3.RING	C2 and GRAM domain-containing protein [Arabidopsis thaliana]	0	6.943	0
GSVIVT01016705001	297742959	XP_003627371.1	29.5.11.4.2	protein.degradation.ubiquitin.E3.RING	COP1-interacting protein 7 (CIP7)-like protein [Medicago truncatula]	0	2.125	0
GSVIVT01009934001	302142685	XP_002273623.1	29.5.11.4.2	protein.degradation.ubiquitin.E3.RING	COP1-interacting protein 8 (CIP8) isoform 1 [Vitis vinifera]	2e-166	2.051	0
GSVIVT01002586001	296090666	XP_002525032.1	29.5.11.4.2	protein.degradation.ubiquitin.E3.RING	Copine, putative [Ricinus communis]	5e-162	0	8.175
GSVIVT01008648001	225456493	XP_002511086.1	29.5.11.4.2	protein.degradation.ubiquitin.E3.RING	Copine, putative [Ricinus communis]	0	1.997	0
GSVIVT01007601001	225456844	XP_002511290.1	29.5.11.4.2	protein.degradation.ubiquitin.E3.RING	Copine, putative [Ricinus communis]	0	7.409	0
GSVIVT01026456001	296088522	NP_201202.2	29.5.11.4.2	protein.degradation.ubiquitin.E3.RING	Copine-related [Arabidopsis thaliana]	1e-140	7.484	0
GSVIVT01002819001	296084751	AEC04825.1	29.5.11.4.2	protein.degradation.ubiquitin.E3.RING	E3 ubiquitin protein ligase [Vitis pseudoreticulata]	2e-76	3.076	1.339
GSVIVT01030511001	225447155	XP_002271415.1	29.5.11.4.2	protein.degradation.ubiquitin.E3.RING	E3 ubiquitin protein ligase COP1 [Vitis vinifera]	0	2.838	0
GSVIVT01018223001	297734578	XP_002274055.1	29.5.11.4.2	protein.degradation.ubiquitin.E3.RING	E3 ubiquitin-protein ligase BRE1-like 1-like [Vitis vinifera]	0	2.387	0
GSVIVT01000648001	225465943	ADN34198.1	29.5.11.4.2	protein.degradation.ubiquitin.E3.RING	E3 ubiquitin protein ligase SINAT5 [Cucumis melo subsp. melo]	5e-163	2.983	0
GSVIVT01011489001	296082977	XP_002526069.1	29.5.11.4.2	protein.degradation.ubiquitin.E3.RING	E3 ubiquitin protein ligase, putative [Ricinus communis]	2e-96	0	-3.078
GSVIVT01037585001	296084044	XP_002513723.1	29.5.11.4.2	protein.degradation.ubiquitin.E3.RING	E3 ubiquitin protein ligase, putative [Ricinus communis]	7e-149	0	7.459
GSVIVT01036669001	296087863	XP_002513039.1	29.5.11.4.2	protein.degradation.ubiquitin.E3.RING	E3 ubiquitin protein ligase, putative [Ricinus communis]	3e-109	2.172	7.459
GSVIVT01013395001	297745572	XP_002510699.1	29.5.11.4.2	protein.degradation.ubiquitin.E3.RING	E3 ubiquitin protein ligase, putative [Ricinus communis]	0	1.978	0
GSVIVT01011154001	225439436	XP_002528092.1	29.5.11.4.2	protein.degradation.ubiquitin.E3.RING	E3 ubiquitin protein ligase, putative [Ricinus communis]	2e-157	2.303	0
GSVIVT01031904001	225428572	XP_002869152.1	29.5.11.4.2	protein.degradation.ubiquitin.E3.RING	IBR domain-containing protein [Arabidopsis lyrata subsp. lyrata]	0	3.838	0
GSVIVT01011616001	297737596	AAK69401.1	29.5.11.4.2	protein.degradation.ubiquitin.E3.RING	Immediate-early fungal elicitor protein CMPG1 [Petroselinum crispum]	7e-88	2.315	0
GSVIVT01032073001	297736232	XP_002526765.1	29.5.11.4.2	protein.degradation.ubiquitin.E3.RING	Makorin-1, putative [Ricinus communis]	7e-52	7.409	0
GSVIVT01033378001	225441656	ACG28875.1	29.5.11.4.2	protein.degradation.ubiquitin.E3.RING	Mandelonitrile lyase [Zea mays]	3e-44	2.883	0
GSVIVT01019978001	296086365	XP_002522435.1	29.5.11.4.2	protein.degradation.ubiquitin.E3.RING	Membrane associated ring finger 1,8, putative [Ricinus communis]	6e-114	0	-2.037
GSVIVT01030910001	225453082	XP_002532634.1	29.5.11.4.2	protein.degradation.ubiquitin.E3.RING	Membrane associated ring finger 1,8, putative [Ricinus communis]	4e-94	8.765	0
GSVIVT01003678001	297745663	NP_564781.1	29.5.11.4.2	protein.degradation.ubiquitin.E3.RING	Phosphoinositide binding [Arabidopsis thaliana]	3e-140	2.261	0
GSVIVT01001043001	296084587	NP_568526.1	29.5.11.4.2	protein.degradation.ubiquitin.E3.RING	Phosphoinositide binding [Arabidopsis thaliana]	0	2.732	0
GSVIVT01018032001	297737102	NP_188920.1	29.5.11.4.2	protein.degradation.ubiquitin.E3.RING	Phosphoinositide binding [Arabidopsis thaliana]	1e-157	2.804	0
GSVIVT01034144001	225440398	NP_001078521.1	29.5.11.4.2	protein.degradation.ubiquitin.E3.RING	Protein binding [Arabidopsis thaliana]	4e-07	4.305	0
GSVIVT01020407001	296082762	XP_002884932.1	29.5.11.4.2	protein.degradation.ubiquitin.E3.RING	Protein binding protein [Arabidopsis lyrata subsp. lyrata]	3e-72	6.943	0
GSVIVT01025594001	297741530	XP_002534730.1	29.5.11.4.2	protein.degradation.ubiquitin.E3.RING	Protein binding protein, putative [Ricinus communis]	0	0	2.568
GSVIVT01011608001	297737590	XP_002527544.1	29.5.11.4.2	protein.degradation.ubiquitin.E3.RING	Protein binding protein, putative [Ricinus communis]	4e-41	8.371	0
GSVIVT01003608001	297735934	NP_851274.1	29.5.11.4.2	protein.degradation.ubiquitin.E3.RING	Protein binding/protein phosphorylated amino acid binding/General regulatory 8 [Arabidopsis thaliana]	2e-57	4.816	0
GSVIVT01027370001	296085428	NP_191004.1	29.5.11.4.2	protein.degradation.ubiquitin.E3.RING	Protein binding/zinc ion binding [Arabidopsis thaliana]	5e-140	2.532	0
GSVIVT01010990001	225436781	NP_191856.4	29.5.11.4.2	protein.degradation.ubiquitin.E3.RING	Protein binding/zinc ion binding [Arabidopsis thaliana]	6e-114	3.423	0
GSVIVT01016055001	225443207	NP_188042.2	29.5.11.4.2	protein.degradation.ubiquitin.E3.RING	Protein binding/zinc ion binding [Arabidopsis thaliana]	7e-60	4.129	0
GSVIVT01007838001	297733853	ADD16956.1	29.5.11.4.2	protein.degradation.ubiquitin.E3.RING	Ring finger protein C4C4-type [Vitis pseudoreticulata]	0	7.238	0
GSVIVT01012888001	225463026	XP_002532498.1	29.5.11.4.2	protein.degradation.ubiquitin.E3.RING	Ring finger protein, putative [Ricinus communis]	4e-170	2.19	-1.689
GSVIVT01018343001	297734663	XP_002526497.1	29.5.11.4.2	protein.degradation.ubiquitin.E3.RING	Ring finger protein, putative [Ricinus communis]	2e-47	2.161	0
GSVIVT01007471001	296080870	XP_002532746.1	29.5.11.4.2	protein.degradation.ubiquitin.E3.RING	Ring finger protein, putative [Ricinus communis]	4e-41	7.484	0
GSVIVT01030049001	296085000	EFA75946.1	29.5.11.4.2	protein.degradation.ubiquitin.E3.RING	RING zinc finger-containing protein [Polysphondylium pallidum PN500]	0	4.324	0
GSVIVT01024330001	297737268	AED92325.1	29.5.11.4.2	protein.degradation.ubiquitin.E3.RING	RING/FYVE/PHD zinc finger-containing protein [Arabidopsis thaliana]	3e-146	0	2.009
GSVIVT01026248001	296085326	NP_193705.1	29.5.11.4.2	protein.degradation.ubiquitin.E3.RING	RING; protein binding/zinc ion binding [Arabidopsis thaliana]	1e-56	4.499	0
GSVIVT01015070001	225444714	XP_002278332.1	29.5.11.4.2	protein.degradation.ubiquitin.E3.RING	RING-box protein 1a [Vitis vinifera]	5e-82	3.825	0
GSVIVT01037379001	296083916	XP_002879893.1	29.5.11.4.2	protein.degradation.ubiquitin.E3.RING	Ring-H2 finger C1A [Arabidopsis lyrata subsp. lyrata]	1e-44	3.407	0
GSVIVT01007975001	225457359	XP_002514729.1	29.5.11.4.2	protein.degradation.ubiquitin.E3.RING	RING-H2 finger protein ATL1Q, putative [Ricinus communis]	8e-78	2.284	0
GSVIVT01016511001	296086209	NP_191112.1	29.5.11.4.2	protein.degradation.ubiquitin.E3.RING	Salt and drought induced ring finger 1(SDIR1); ubiquitin-protein ligase/zinc ion binding [Arabidopsis thaliana]	2e-115	8.562	0
GSVIVT01006098001	296087045	NP_001150691.1	29.5.11.4.2	protein.degradation.ubiquitin.E3.RING	Spotted leaf protein 11 [Zea mays]	1e-42	3.621	0
GSVIVT01025655001	225439928	BAA74802.1	29.5.11.4.2	protein.degradation.ubiquitin.E3.RING	Zinc finger (C3HC4 type RING finger) (Pspzf) [Pisum sativum]	2e-158	5.008	0
GSVIVT01001107001	225425294	XP_002871684.1	29.5.11.4.2	protein.degradation.ubiquitin.E3.RING	Zinc finger (C3HC4-type RING finger) family protein [Arabidopsis lyrata subsp. lyrata]	8e-46	2.202	0
GSVIVT01034042001	297740275	XP_002871182.1	29.5.11.4.2	protein.degradation.ubiquitin.E3.RING	Zinc finger (C3HC4-type RING finger) family protein [Arabidopsis lyrata subsp. lyrata]	2e-54	7.15	0
GSVIVT01028007001	297743887	NP_850478.1	29.5.11.4.2	protein.degradation.ubiquitin.E3.RING	Zinc finger (C3HC4-type RING finger) family protein [Arabidopsis thaliana]	1e-56	2.119	-7.129
GSVIVT01013615001	302143246	NP_200879.1	29.5.11.4.2	protein.degradation.ubiquitin.E3.RING	Zinc finger (C3HC4-type RING finger) family protein [Arabidopsis thaliana]	2e-143	0	-3.18
GSVIVT01007961001	225457343	NP_564060.1	29.5.11.4.2	protein.degradation.ubiquitin.E3.RING	Zinc finger (C3HC4-type RING finger) family protein [Arabidopsis thaliana]	2e-174	0	-2.646
GSVIVT01003713001	297735865	NP_179853.1	29.5.11.4.2	protein.degradation.ubiquitin.E3.RING	Zinc finger (C3HC4-type RING finger) family protein [Arabidopsis thaliana]	4e-148	0	2.924
GSVIVT01014347001	225461435	NP_179657.2	29.5.11.4.2	protein.degradation.ubiquitin.E3.RING	Zinc finger (C3HC4-type RING finger) family protein [Arabidopsis thaliana]	0.52	0	7.366
GSVIVT01017826001	225432416	NP_566281.1	29.5.11.4.2	protein.degradation.ubiquitin.E3.RING	Zinc finger (C3HC4-type RING finger) family protein [Arabidopsis thaliana]	5e-123	1.971	0
GSVIVT01034782001	296081075	NP_177343.2	29.5.11.4.2	protein.degradation.ubiquitin.E3.RING	Zinc finger (C3HC4-type RING finger) family protein [Arabidopsis thaliana]	3e-136	2.043	0
GSVIVT01019826001	297742577	NP_567379.1	29.5.11.4.2	protein.degradation.ubiquitin.E3.RING	Zinc finger (C3HC4-type RING finger) family protein [Arabidopsis thaliana]	5e-97	2.049	0
GSVIVT01025673001	297741592	NP_568923.1	29.5.11.4.2	protein.degradation.ubiquitin.E3.RING	Zinc finger (C3HC4-type RING finger) family protein [Arabidopsis thaliana]	2e-127	2.087	0
GSVIVT01032990001	296082272	NP_189307.2	29.5.11.4.2	protein.degradation.ubiquitin.E3.RING	Zinc finger (C3HC4-type RING finger) family protein [Arabidopsis thaliana]	5e-179	2.226	0
GSVIVT01031912001	297741416	NP_179958.1	29.5.11.4.2	protein.degradation.ubiquitin.E3.RING	Zinc finger (C3HC4-type RING finger) family protein [Arabidopsis thaliana]	6e-18	2.343	0
GSVIVT01024737001	297745897	NP_565884.2	29.5.11.4.2	protein.degradation.ubiquitin.E3.RING	Zinc finger (C3HC4-type RING finger) family protein [Arabidopsis thaliana]	6e-92	2.727	0
GSVIVT01037847001	225428977	NP_565365.1	29.5.11.4.2	protein.degradation.ubiquitin.E3.RING	Zinc finger (C3HC4-type RING finger) family protein [Arabidopsis thaliana]	1e-136	3.17	0
GSVIVT01014254001	302142938	NP_175727.2	29.5.11.4.2	protein.degradation.ubiquitin.E3.RING	Zinc finger (C3HC4-type RING finger) family protein [Arabidopsis thaliana]	1e-87	3.22	0
GSVIVT01033674001	225441157	NP_197683.1	29.5.11.4.2	protein.degradation.ubiquitin.E3.RING	Zinc finger (C3HC4-type RING finger) family protein [Arabidopsis thaliana]	2e-115	4.125	0
GSVIVT01000233001	296084808	NP_175188.3	29.5.11.4.2	protein.degradation.ubiquitin.E3.RING	Zinc finger (C3HC4-type RING finger) family protein [Arabidopsis thaliana]	4e-168	7.044	0
GSVIVT01029063001	297741920	NP_563717.1	29.5.11.4.2	protein.degradation.ubiquitin.E3.RING	Zinc finger (C3HC4-type RING finger) family protein [Arabidopsis thaliana]	3e-48	7.044	0
GSVIVT01003308001	296090484	NP_189139.1	29.5.11.4.2	protein.degradation.ubiquitin.E3.RING	Zinc finger (C3HC4-type RING finger) family protein [Arabidopsis thaliana]	4e-29	7.15	0
[truncated: 1,379 more rows]
